# Supplementary material for: Incorporating reef fish avoidance behavior improves accuracy of species distribution models
Source: PeerJ. 2020 Jun 3;8:e9246. doi: 10.7717/peerj.9246 (PMC7275679; doi:10.7717/peerj.9246)
Supplement: Data S1 — The raw measurements from the stereo-video analysis. [file peerj-08-9246-s003.csv]

OpCode	Family	Genus	Species	Code	Number	Length_mm	Range_mm	Direction_deg	Depth_m	Mgmt	Site
PUP001	Acanthuridae	Acanthurus	leucopareius	ACLE	1	149.319	8145.259	19.848	7.3152	RES	PUP
PUP001	Acanthuridae	Acanthurus	leucopareius	ACLE	1	166.88	5175.952	9.909	7.3152	RES	PUP
PUP001	Acanthuridae	Acanthurus	olivaceus	ACOL	1	184.427	5343.319	19.32	7.3152	RES	PUP
PUP001	Acanthuridae	Acanthurus	olivaceus	ACOL	1	181.39	5234.194	21.346	7.3152	RES	PUP
PUP001	Acanthuridae	Acanthurus	olivaceus	ACOL	1	184.122	6765.865	18.807	7.3152	RES	PUP
PUP001	Acanthuridae	Acanthurus	olivaceus	ACOL	1	172.848	5140.65	22.542	7.3152	RES	PUP
PUP001	Acanthuridae	Acanthurus	olivaceus	ACOL	1	137.821	7146.337	18.903	7.3152	RES	PUP
PUP001	Acanthuridae	Acanthurus	olivaceus	ACOL	1	151.537	6885.045	18.461	7.3152	RES	PUP
PUP001	Acanthuridae	Acanthurus	leucopareius	ACLE	1	143.445	6975.079	21.57	7.3152	RES	PUP
PUP001	Acanthuridae	Acanthurus	leucopareius	ACLE	1	172.434	6552.806	18.625	7.3152	RES	PUP
PUP001	Acanthuridae	Acanthurus	olivaceus	ACOL	1	175.113	5630.713	16.032	7.3152	RES	PUP
PUP001	Acanthuridae	Acanthurus	triostegus	ACTR	1	141.778	5029.15	17.029	7.3152	RES	PUP
PUP001	Scaridae	Scarus	rubroviolaceus	SCRU	1	552.358	9277.293	14.18	7.3152	RES	PUP
PUP001	Acanthuridae	Acanthurus	triostegus	ACTR	1	145.951	7707.105	17.169	7.3152	RES	PUP
PUP001	Acanthuridae	Acanthurus	leucopareius	ACLE	1	181.512	6232.904	3.13	7.3152	RES	PUP
PUP001	Acanthuridae	Acanthurus	leucopareius	ACLE	1	152.725	5253.263	9.45	7.3152	RES	PUP
PUP001	Acanthuridae	Acanthurus	triostegus	ACTR	1	193.755	5436.854	3.097	7.3152	RES	PUP
PUP001	Acanthuridae	Naso	lituratus	NALI	1	174.247	7172.923	8.122	7.3152	RES	PUP
PUP001	Acanthuridae	Acanthurus	triostegus	ACTR	1	145.85	7622.989	18.229	7.3152	RES	PUP
PUP001	Acanthuridae	Acanthurus	leucopareius	ACLE	1	200.789	6066.851	7.663	7.3152	RES	PUP
PUP001	Scaridae	Scarus	rubroviolaceus	SCRU	1	309.943	7510.506	4.117	7.3152	RES	PUP
PUP001	Acanthuridae	Acanthurus	leucopareius	ACLE	1	141.093	5208.145	7.543	7.3152	RES	PUP
PUP001	Acanthuridae	Acanthurus	olivaceus	ACOL	1	235.113	5759.079	7.242	7.3152	RES	PUP
PUP001	Mullidae	Parupeneus	pleurostigma	PAPL	1	198.421	6079.92	21.452	7.3152	RES	PUP
PUP001	Acanthuridae	Acanthurus	leucopareius	ACLE	1	169.071	7595.194	5.831	7.3152	RES	PUP
PUP001	Acanthuridae	Acanthurus	triostegus	ACTR	1	145.601	5770.793	8.41	7.3152	RES	PUP
PUP001	Acanthuridae	Acanthurus	triostegus	ACTR	1	150.702	5227.624	13.293	7.3152	RES	PUP
PUP001	Acanthuridae	Acanthurus	triostegus	ACTR	1	151.407	3764.834	10.982	7.3152	RES	PUP
PUP001	Acanthuridae	Acanthurus	triostegus	ACTR	1	182.12	3814.205	17.276	7.3152	RES	PUP
PUP001	Acanthuridae	Acanthurus	triostegus	ACTR	1	166.898	8556.235	18.153	7.3152	RES	PUP
PUP001	Acanthuridae	Acanthurus	leucopareius	ACLE	1	175.121	5051.286	1.427	7.3152	RES	PUP
PUP001	Acanthuridae	Acanthurus	triostegus	ACTR	1	118.275	8019.652	17.32	7.3152	RES	PUP
PUP004	Mullidae	Parupeneus	multifasciatus	PAMU	1	92.836	3066.238	14.209	6.096	RES	PUP
PUP004	Mullidae	Parupeneus	multifasciatus	PAMU	1	46.067	2846.426	5.284	6.096	RES	PUP
PUP004	Mullidae	Parupeneus	multifasciatus	PAMU	1	76.067	2852.155	12.941	6.096	RES	PUP
PUP005	Mullidae	Parupeneus	multifasciatus	PAMU	1	231.872	5780.18	23.542	3.6576	RES	PUP
PUP005	Acanthuridae	Naso	lituratus	NALI	1	143.633	4760.665	15.073	3.6576	RES	PUP
PUP005	Acanthuridae	Naso	lituratus	NALI	1	225.624	6049.422	15.231	3.6576	RES	PUP
PUP005	Acanthuridae	Acanthurus	leucopareius	ACLE	1	181.802	6088.604	16.497	3.6576	RES	PUP
PUP005	Mullidae	Parupeneus	insularis	PAIN	1	268.068	5422.201	19.103	3.6576	RES	PUP
PUP005	Acanthuridae	Acanthurus	leucopareius	ACLE	1	161.737	5990.442	13.265	3.6576	RES	PUP
PUP005	Acanthuridae	Acanthurus	leucopareius	ACLE	1	114.519	4786.681	15.614	3.6576	RES	PUP
PUP005	Acanthuridae	Acanthurus	leucopareius	ACLE	1	175.857	4691.308	23.238	3.6576	RES	PUP
PUP005	Acanthuridae	Acanthurus	leucopareius	ACLE	1	162.653	3474.147	12.472	3.6576	RES	PUP
PUP005	Acanthuridae	Acanthurus	leucopareius	ACLE	1	232.917	4721.072	18.255	3.6576	RES	PUP
PUP006	Scaridae	Scarus	rubroviolaceus	SCRU	1	700	9273.954	17.002	4.2672	RES	PUP
PUP007	Acanthuridae	Acanthurus	triostegus	ACTR	1	132.36	7220.442	17.097	7.9248	RES	PUP
PUP007	Acanthuridae	Acanthurus	leucopareius	ACLE	1	149.99	7116.09	15.192	7.9248	RES	PUP
PUP007	Acanthuridae	Acanthurus	triostegus	ACTR	1	201.298	6204.277	22.904	7.9248	RES	PUP
PUP007	Acanthuridae	Acanthurus	triostegus	ACTR	1	124.202	5834.937	21.737	7.9248	RES	PUP
PUP007	Acanthuridae	Acanthurus	leucopareius	ACLE	1	216.517	3548.1	23.961	7.9248	RES	PUP
PUP007	Acanthuridae	Acanthurus	olivaceus	ACOL	1	162.394	6456.711	23.351	7.9248	RES	PUP
PUP007	Acanthuridae	Acanthurus	leucopareius	ACLE	1	99.049	6083.79	10.583	7.9248	RES	PUP
PUP007	Acanthuridae	Acanthurus	leucopareius	ACLE	1	179.3	9884.186	10.76	7.9248	RES	PUP
PUP007	Acanthuridae	Acanthurus	leucopareius	ACLE	1	175.725	6600.27	14.909	7.9248	RES	PUP
PUP007	Acanthuridae	Acanthurus	leucopareius	ACLE	1	133.277	7404.545	9.078	7.9248	RES	PUP
PUP007	Acanthuridae	Acanthurus	leucopareius	ACLE	1	168.823	7997.1	10.176	7.9248	RES	PUP
PUP011	Acanthuridae	Ctenochaetus	strigosus	CTST	1	161.147	5560.155	22.044	4.8768	RES	PUP
PUP011	Scaridae	Scarus	rubroviolaceus	SCRU	1	467.512	4628.533	17.178	4.8768	RES	PUP
PUP011	Scaridae	Scarus	rubroviolaceus	SCRU	1	587.948	4607.839	17.526	4.8768	RES	PUP
PUP011	Acanthuridae	Acanthurus	olivaceus	ACOL	1	268.213	4818.422	22.597	4.8768	RES	PUP
PUP011	Mullidae	Parupeneus	cyclostomus	PACY	1	116.759	3470.781	14.803	4.8768	RES	PUP
PUP011	Acanthuridae	Acanthurus	olivaceus	ACOL	1	267.871	3563.014	16.266	4.8768	RES	PUP
PUP011	Acanthuridae	Acanthurus	olivaceus	ACOL	1	337.015	2822.043	20.381	4.8768	RES	PUP
PUP011	Acanthuridae	Naso	lituratus	NALI	1	223.321	4832.462	21.64	4.8768	RES	PUP
PUP011	Acanthuridae	Acanthurus	leucopareius	ACLE	1	196.781	2182.598	18.864	4.8768	RES	PUP
PUP011	Acanthuridae	Acanthurus	leucopareius	ACLE	1	202.804	2257.049	16.601	4.8768	RES	PUP
PUP011	Acanthuridae	Acanthurus	leucopareius	ACLE	1	202.32	2041.613	17.678	4.8768	RES	PUP
PUP011	Acanthuridae	Acanthurus	leucopareius	ACLE	1	199.867	1907.295	13.752	4.8768	RES	PUP
PUP011	Acanthuridae	Acanthurus	leucopareius	ACLE	1	219.272	1938.96	14.875	4.8768	RES	PUP
PUP011	Acanthuridae	Acanthurus	leucopareius	ACLE	1	127.914	1837.675	9.648	4.8768	RES	PUP
PUP011	Acanthuridae	Acanthurus	leucopareius	ACLE	1	208.764	1773.95	9.223	4.8768	RES	PUP
PUP011	Acanthuridae	Acanthurus	leucopareius	ACLE	1	226.762	2259.766	2.657	4.8768	RES	PUP
PUP011	Acanthuridae	Acanthurus	leucopareius	ACLE	1	183.57	2549.143	6.818	4.8768	RES	PUP
PUP011	Acanthuridae	Acanthurus	leucopareius	ACLE	1	206.66	1762.48	14.919	4.8768	RES	PUP
PUP011	Acanthuridae	Acanthurus	leucopareius	ACLE	2	177.656	1863.39	18.138	4.8768	RES	PUP
PUP011	Acanthuridae	Acanthurus	leucopareius	ACLE	3	128.521	1837.854	9.633	4.8768	RES	PUP
PUP011	Acanthuridae	Acanthurus	leucopareius	ACLE	4	226.204	1782.473	9.09	4.8768	RES	PUP
PUP011	Acanthuridae	Acanthurus	leucopareius	ACLE	4	196.298	2059.152	7.835	4.8768	RES	PUP
PUP011	Acanthuridae	Acanthurus	leucopareius	ACLE	5	200.715	2042.104	17.697	4.8768	RES	PUP
PUP011	Acanthuridae	Acanthurus	leucopareius	ACLE	1	225.09	1735.117	7.645	4.8768	RES	PUP
PUP011	Acanthuridae	Acanthurus	leucopareius	ACLE	1	220.687	1858.284	13.036	4.8768	RES	PUP
PUP011	Acanthuridae	Acanthurus	leucopareius	ACLE	1	192.867	1540.155	13.234	4.8768	RES	PUP
PUP011	Acanthuridae	Acanthurus	leucopareius	ACLE	1	219.872	1634.787	17.12	4.8768	RES	PUP
PUP011	Acanthuridae	Acanthurus	triostegus	ACTR	1	168.019	2061.278	19.153	4.8768	RES	PUP
PUP011	Acanthuridae	Acanthurus	olivaceus	ACOL	1	135.955	5922.735	19.557	4.8768	RES	PUP
PUP011	Acanthuridae	Ctenochaetus	strigosus	CTST	1	217.103	1661.079	15.262	4.8768	RES	PUP
PUP011	Acanthuridae	Naso	lituratus	NALI	1	269.385	3906.077	22.566	4.8768	RES	PUP
PUP011	Acanthuridae	Acanthurus	blochii	ACBL	1	302.503	6190.067	20.506	4.8768	RES	PUP
PUP015	Acanthuridae	Acanthurus	leucopareius	ACLE	1	205.784	4262.897	23.359	6.7056	RES	PUP
PUP015	Acanthuridae	Acanthurus	leucopareius	ACLE	1	224.452	8191.381	14.907	6.7056	RES	PUP
PUP015	Acanthuridae	Acanthurus	leucopareius	ACLE	1	183.687	3986	17.46	6.7056	RES	PUP
PUP015	Acanthuridae	Acanthurus	leucopareius	ACLE	1	206.297	2119.404	20.592	6.7056	RES	PUP
PUP015	Acanthuridae	Acanthurus	leucopareius	ACLE	1	182.956	8660.451	16.198	6.7056	RES	PUP
PUP015	Acanthuridae	Acanthurus	leucopareius	ACLE	1	214.719	5052.727	22.595	6.7056	RES	PUP
PUP015	Scaridae	Scarus	rubroviolaceus	SCRU	1	689.59	11653.347	18.218	6.7056	RES	PUP
PUP015	Acanthuridae	Acanthurus	leucopareius	ACLE	1	205.246	4292.804	21.089	6.7056	RES	PUP
PUP015	Acanthuridae	Acanthurus	leucopareius	ACLE	1	200.836	3021.511	20.335	6.7056	RES	PUP
PUP015	Acanthuridae	Acanthurus	leucopareius	ACLE	1	175.057	4500.066	24.298	6.7056	RES	PUP
PUP015	Acanthuridae	Naso	lituratus	NALI	1	286.873	6596.336	7.318	6.7056	RES	PUP
PUP015	Acanthuridae	Naso	lituratus	NALI	1	267.116	4194.969	0.586	6.7056	RES	PUP
PUP015	Acanthuridae	Acanthurus	leucopareius	ACLE	1	202.239	3037.391	21.157	6.7056	RES	PUP
PUP015	Acanthuridae	Acanthurus	leucopareius	ACLE	1	194.202	2656.402	20.514	6.7056	RES	PUP
PUP015	Acanthuridae	Acanthurus	leucopareius	ACLE	1	202.501	6742.221	22.168	6.7056	RES	PUP
PUP015	Acanthuridae	Acanthurus	leucopareius	ACLE	1	173.125	8583.582	17.12	6.7056	RES	PUP
PUP015	Acanthuridae	Acanthurus	leucopareius	ACLE	1	207.941	8166.43	21.183	6.7056	RES	PUP
PUP016	Acanthuridae	Acanthurus	leucopareius	ACLE	1	222.074	2304.702	15.278	6.096	RES	PUP
PUP016	Acanthuridae	Acanthurus	leucopareius	ACLE	1	238.648	1948.882	20.834	6.096	RES	PUP
PUP016	Acanthuridae	Ctenochaetus	strigosus	CTST	1	151.591	4568.946	22.07	6.096	RES	PUP
PUP016	Acanthuridae	Ctenochaetus	strigosus	CTST	1	168.759	3834.066	22.105	6.096	RES	PUP
PUP016	Acanthuridae	Ctenochaetus	strigosus	CTST	1	220.858	3766.295	19.204	6.096	RES	PUP
PUP016	Acanthuridae	Ctenochaetus	strigosus	CTST	1	201.763	5395.613	13.715	6.096	RES	PUP
PUP016	Acanthuridae	Acanthurus	blochii	ACBL	1	254.476	2517.871	13.217	6.096	RES	PUP
PUP016	Acanthuridae	Ctenochaetus	strigosus	CTST	1	214.793	5258.597	20.682	6.096	RES	PUP
PUP016	Lutjanidae	Lutjanus	fulvus	LUFU	1	297.661	3178.132	19.603	6.096	RES	PUP
PUP016	Acanthuridae	Ctenochaetus	strigosus	CTST	1	218.922	7309.101	16.414	6.096	RES	PUP
PUP016	Acanthuridae	Ctenochaetus	strigosus	CTST	1	222.461	1947.602	21.595	6.096	RES	PUP
PUP016	Acanthuridae	Ctenochaetus	strigosus	CTST	1	179.687	2252.085	21.947	6.096	RES	PUP
PUP016	Kyphosidae	Kyphosus	sp	CHUB	1	312.313	990.852	11.566	6.096	RES	PUP
PUP016	Kyphosidae	Kyphosus	sp	CHUB	1	407.247	4326.059	24.881	6.096	RES	PUP
PUP016	Kyphosidae	Kyphosus	sp	CHUB	1	304.528	4276.752	14.549	6.096	RES	PUP
PUP016	Kyphosidae	Kyphosus	sp	CHUB	1	492.938	4844.867	21.073	6.096	RES	PUP
PUP016	Kyphosidae	Kyphosus	sp	CHUB	1	366.504	924.734	2.92	6.096	RES	PUP
PUP016	Kyphosidae	Kyphosus	sp	CHUB	1	397.195	907.378	5.523	6.096	RES	PUP
PUP016	Kyphosidae	Kyphosus	sp	CHUB	1	375.124	2867.463	24.303	6.096	RES	PUP
PUP016	Acanthuridae	Acanthurus	guttatus	ACGU	1	213.747	5007.118	16.158	6.096	RES	PUP
PUP016	Kyphosidae	Kyphosus	sp	CHUB	1	349.485	4792.971	22.386	6.096	RES	PUP
PUP016	Kyphosidae	Kyphosus	sp	CHUB	1	365.888	4277.921	20.79	6.096	RES	PUP
PUP016	Acanthuridae	Acanthurus	achilles	ACAC	1	186.999	4111.114	20.105	6.096	RES	PUP
PUP016	Kyphosidae	Kyphosus	sp	CHUB	1	284.807	1783.652	18.13	6.096	RES	PUP
PUP016	Acanthuridae	Acanthurus	leucopareius	ACLE	1	132.677	3353.528	16.705	6.096	RES	PUP
PUP016	Kyphosidae	Kyphosus	sp	CHUB	1	325.979	2788.223	19.542	6.096	RES	PUP
PUP016	Acanthuridae	Acanthurus	leucopareius	ACLE	1	168.882	3730.2	19.847	6.096	RES	PUP
PUP016	Acanthuridae	Acanthurus	leucopareius	ACLE	1	178.484	5786.673	8.773	6.096	RES	PUP
PUP016	Kyphosidae	Kyphosus	sp	CHUB	1	227.323	4703.697	13.074	6.096	RES	PUP
PUP016	Kyphosidae	Kyphosus	sp	CHUB	1	329.989	1777.608	18.068	6.096	RES	PUP
PUP017	Mullidae	Parupeneus	insularis	PAIN	1	96.743	1428.892	16.321	5.7912	RES	PUP
PUP017	Acanthuridae	Acanthurus	leucopareius	ACLE	1	181.423	1733.337	11.653	5.7912	RES	PUP
PUP017	Acanthuridae	Acanthurus	leucopareius	ACLE	1	209.13	2208.835	12.747	5.7912	RES	PUP
PUP017	Acanthuridae	Acanthurus	nigroris	ACNR	1	142.9	2338.154	18.762	5.7912	RES	PUP
PUP017	Acanthuridae	Acanthurus	nigroris	ACNR	1	90.713	2297.282	17.698	5.7912	RES	PUP
PUP019	Labridae	Bodianus	albotaeniatus	BOBI	1	480.277	9480.145	8.49	10.9728	RES	PUP
PUP019	Acanthuridae	Acanthurus	leucopareius	ACLE	1	211.702	5969.271	20.814	10.9728	RES	PUP
PUP019	Acanthuridae	Acanthurus	leucopareius	ACLE	1	140.664	6316.481	18.97	10.9728	RES	PUP
PUP019	Acanthuridae	Acanthurus	leucopareius	ACLE	1	187.134	5682.566	21.592	10.9728	RES	PUP
PUP019	Kyphosidae	Kyphosus	sp	CHUB	1	342.316	5675.922	22.583	10.9728	RES	PUP
PUP019	Kyphosidae	Kyphosus	sp	CHUB	1	360.248	5036.831	22.407	10.9728	RES	PUP
PUP019	Carangidae	Caranx	melampygus	CAME	1	276.348	3194.184	22.007	10.9728	RES	PUP
PUP019	Acanthuridae	Naso	unicornis	NAUN	1	203.301	4229.552	13.309	10.9728	RES	PUP
PUP019	Carangidae	Carangoides	orthogrammus	CAOR	1	265.84	2702.994	21.447	10.9728	RES	PUP
PUP019	Acanthuridae	Acanthurus	triostegus	ACTR	1	149.776	3730.223	13.565	10.9728	RES	PUP
PUP019	Carangidae	Caranx	melampygus	CAME	1	338.145	9345.422	14.448	10.9728	RES	PUP
PUP019	Acanthuridae	Acanthurus	olivaceus	ACOL	1	254.413	6532.674	22.009	10.9728	RES	PUP
PUP019	Acanthuridae	Acanthurus	leucopareius	ACLE	1	195.014	7105.296	15.355	10.9728	RES	PUP
PUP019	Kyphosidae	Kyphosus	sp	CHUB	1	300.489	6612.433	22.837	10.9728	RES	PUP
PUP019	Acanthuridae	Acanthurus	triostegus	ACTR	1	184.582	7054.616	5.477	10.9728	RES	PUP
PUP019	Acanthuridae	Acanthurus	triostegus	ACTR	1	121.343	6579.549	5.094	10.9728	RES	PUP
PUP019	Acanthuridae	Acanthurus	triostegus	ACTR	1	203.351	4663.056	12.756	10.9728	RES	PUP
PUP019	Kyphosidae	Kyphosus	sp	CHUB	1	390.996	2637.708	19.271	10.9728	RES	PUP
PUP019	Acanthuridae	Acanthurus	leucopareius	ACLE	1	250	3827.386	13.142	10.9728	RES	PUP
PUP019	Acanthuridae	Acanthurus	leucopareius	ACLE	1	250	3540.256	23.85	10.9728	RES	PUP
PUP019	Acanthuridae	Acanthurus	leucopareius	ACLE	1	213.915	6069.528	14.531	10.9728	RES	PUP
PUP019	Acanthuridae	Acanthurus	leucopareius	ACLE	1	182.256	2408.493	19.86	10.9728	RES	PUP
PUP019	Acanthuridae	Acanthurus	triostegus	ACTR	1	159.513	2378.886	19.364	10.9728	RES	PUP
PUP019	Acanthuridae	Acanthurus	nigroris	ACNR	1	250	2150.812	10.47	10.9728	RES	PUP
PUP019	Acanthuridae	Acanthurus	nigroris	ACNR	1	192.335	1651.855	18.787	10.9728	RES	PUP
PUP020	Acanthuridae	Acanthurus	leucopareius	ACLE	1	204.946	5076.249	19.014	8.2296	RES	PUP
PUP020	Acanthuridae	Acanthurus	leucopareius	ACLE	1	165.115	4851.803	17.218	8.2296	RES	PUP
PUP020	Acanthuridae	Acanthurus	olivaceus	ACOL	1	234.39	3130.078	17.363	8.2296	RES	PUP
PUP020	Acanthuridae	Acanthurus	olivaceus	ACOL	1	221.812	3423.165	12.752	8.2296	RES	PUP
PUP020	Acanthuridae	Acanthurus	leucopareius	ACLE	1	166.935	3485.844	10.571	8.2296	RES	PUP
PUP020	Acanthuridae	Acanthurus	leucopareius	ACLE	1	194.373	3560.753	8.152	8.2296	RES	PUP
PUP020	Acanthuridae	Acanthurus	leucopareius	ACLE	1	153.141	3349.398	8.715	8.2296	RES	PUP
PUP020	Acanthuridae	Acanthurus	blochii	ACBL	1	218.97	4515.636	12.732	8.2296	RES	PUP
PUP020	Acanthuridae	Acanthurus	olivaceus	ACOL	1	250.607	3401.335	16.507	8.2296	RES	PUP
PUP020	Acanthuridae	Acanthurus	leucopareius	ACLE	1	167.059	3707.75	14.064	8.2296	RES	PUP
PUP020	Acanthuridae	Acanthurus	leucopareius	ACLE	1	163.694	3264.564	13.816	8.2296	RES	PUP
PUP020	Acanthuridae	Acanthurus	leucopareius	ACLE	1	213.86	4428.083	21.577	8.2296	RES	PUP
PUP020	Acanthuridae	Acanthurus	leucopareius	ACLE	1	227.637	3939.633	6.881	8.2296	RES	PUP
PUP020	Acanthuridae	Acanthurus	leucopareius	ACLE	1	193.109	4099.751	14.703	8.2296	RES	PUP
PUP020	Acanthuridae	Acanthurus	olivaceus	ACOL	1	285.067	3163.515	22.654	8.2296	RES	PUP
PUP020	Acanthuridae	Acanthurus	leucopareius	ACLE	1	140.453	3769.822	12.296	8.2296	RES	PUP
PUP020	Acanthuridae	Acanthurus	leucopareius	ACLE	1	178.981	3815.05	10.112	8.2296	RES	PUP
PUP020	Acanthuridae	Acanthurus	leucopareius	ACLE	1	195.571	4368.443	18.602	8.2296	RES	PUP
PUP020	Acanthuridae	Acanthurus	leucopareius	ACLE	1	222.624	4001.807	19.817	8.2296	RES	PUP
PUP020	Acanthuridae	Acanthurus	leucopareius	ACLE	1	142.315	3562.01	15.123	8.2296	RES	PUP
PUP020	Acanthuridae	Acanthurus	leucopareius	ACLE	1	224.485	3800.947	14.458	8.2296	RES	PUP
PUP020	Acanthuridae	Acanthurus	leucopareius	ACLE	1	224.056	4642.181	11.086	8.2296	RES	PUP
PUP020	Acanthuridae	Acanthurus	leucopareius	ACLE	1	241.569	4343.824	10.733	8.2296	RES	PUP
PUP020	Acanthuridae	Acanthurus	leucopareius	ACLE	1	224.19	3690.661	16.812	8.2296	RES	PUP
PUP020	Acanthuridae	Acanthurus	leucopareius	ACLE	1	171.323	3789.066	15.883	8.2296	RES	PUP
PUP020	Acanthuridae	Acanthurus	leucopareius	ACLE	1	237.446	3996.854	19.973	8.2296	RES	PUP
PUP020	Acanthuridae	Acanthurus	leucopareius	ACLE	1	186.895	3860.325	21.892	8.2296	RES	PUP
PUP020	Acanthuridae	Acanthurus	leucopareius	ACLE	1	168.385	2777.058	13.666	8.2296	RES	PUP
PUP020	Acanthuridae	Acanthurus	leucopareius	ACLE	1	162.728	4482.07	14.671	8.2296	RES	PUP
PUP020	Acanthuridae	Acanthurus	leucopareius	ACLE	1	198.173	2475.237	14.499	8.2296	RES	PUP
PUP023	Lethrinidae	Monotaxis	grandoculis	MOGR	1	184.998	4473.801	22.682	13.716	RES	PUP
PUP023	Mullidae	Parupeneus	multifasciatus	PAMU	1	165.616	3838.969	18.779	13.716	RES	PUP
PUP023	Acanthuridae	Acanthurus	olivaceus	ACOL	1	245.315	1850.738	5.973	13.716	RES	PUP
PUP023	Acanthuridae	Acanthurus	olivaceus	ACOL	1	326.389	1653.779	12.674	13.716	RES	PUP
PUP023	Acanthuridae	Acanthurus	olivaceus	ACOL	1	281.97	2246.114	11.257	13.716	RES	PUP
PUP023	Acanthuridae	Naso	lituratus	NALI	1	167.741	4431.156	21.458	13.716	RES	PUP
PUP023	Acanthuridae	Naso	lituratus	NALI	1	182.432	3721.829	23.611	13.716	RES	PUP
PUP023	Mullidae	Parupeneus	multifasciatus	PAMU	1	52.962	3099.573	10.624	13.716	RES	PUP
PUP023	Acanthuridae	Acanthurus	olivaceus	ACOL	1	351.299	3607.258	23.107	13.716	RES	PUP
PUP023	Scaridae	Calotomus	carolinus	CACA	1	364.669	4514.726	12.421	13.716	RES	PUP
PUP023	Acanthuridae	Naso	lituratus	NALI	1	111.419	5459.814	20.858	13.716	RES	PUP
PUP023	Acanthuridae	Acanthurus	olivaceus	ACOL	1	266.586	3934.666	5.7	13.716	RES	PUP
PUP023	Mullidae	Parupeneus	multifasciatus	PAMU	1	198.844	6973.427	9.058	13.716	RES	PUP
PUP023	Mullidae	Parupeneus	multifasciatus	PAMU	1	63.123	2067.17	14.457	13.716	RES	PUP
PUP023	Mullidae	Parupeneus	multifasciatus	PAMU	1	90.962	2263.067	12.599	13.716	RES	PUP
PUP023	Mullidae	Parupeneus	multifasciatus	PAMU	1	58.009	2107.395	15.629	13.716	RES	PUP
PUP023	Acanthuridae	Acanthurus	leucopareius	ACLE	1	191.981	4144.502	6.291	13.716	RES	PUP
PUP024	Acanthuridae	Naso	lituratus	NALI	1	278.208	7485.123	20.1	5.1816	RES	PUP
PUP024	Acanthuridae	Acanthurus	leucopareius	ACLE	1	194.549	3987.798	23.066	5.1816	RES	PUP
PUP024	Scaridae	Calotomus	carolinus	CACA	1	330.564	6148.905	11.044	5.1816	RES	PUP
PUP024	Acanthuridae	Naso	lituratus	NALI	1	252.134	4710.434	10.018	5.1816	RES	PUP
PUP024	Kyphosidae	Kyphosus	sp	CHUB	1	287.687	4305.709	21.647	5.1816	RES	PUP
PUP024	Kyphosidae	Kyphosus	sp	CHUB	1	374.096	4122.21	20.761	5.1816	RES	PUP
PUP024	Kyphosidae	Kyphosus	sp	CHUB	1	345.426	2284.027	7.626	5.1816	RES	PUP
PUP024	Kyphosidae	Kyphosus	sp	CHUB	1	310.16	3466.918	6.092	5.1816	RES	PUP
PUP024	Acanthuridae	Naso	lituratus	NALI	1	232.965	4558.651	12.598	5.1816	RES	PUP
PUP024	Acanthuridae	Acanthurus	leucopareius	ACLE	1	212.279	3227.281	13.408	5.1816	RES	PUP
PUP024	Kyphosidae	Kyphosus	sp	CHUB	1	236.738	2878.953	11.87	5.1816	RES	PUP
PUP024	Kyphosidae	Kyphosus	sp	CHUB	1	424.44	2531.672	3.369	5.1816	RES	PUP
PUP024	Kyphosidae	Kyphosus	sp	CHUB	1	393.081	2905.378	9.74	5.1816	RES	PUP
PUP024	Kyphosidae	Kyphosus	sp	CHUB	1	325.932	3169.845	4.413	5.1816	RES	PUP
PUP024	Acanthuridae	Naso	unicornis	NAUN	1	453.351	7227.677	18.48	5.1816	RES	PUP
PUP024	Kyphosidae	Kyphosus	sp	CHUB	1	330.095	2495.633	12.622	5.1816	RES	PUP
PUP024	Kyphosidae	Kyphosus	sp	CHUB	1	241.502	3333.151	21.287	5.1816	RES	PUP
PUP024	Kyphosidae	Kyphosus	sp	CHUB	1	344.328	5225.324	12.641	5.1816	RES	PUP
PUP024	Kyphosidae	Kyphosus	sp	CHUB	1	297.893	3873.873	15.563	5.1816	RES	PUP
PUP024	Acanthuridae	Acanthurus	leucopareius	ACLE	1	201.788	3397.841	9.62	5.1816	RES	PUP
PUP024	Acanthuridae	Naso	unicornis	NAUN	1	548.879	6402.144	22.692	5.1816	RES	PUP
PUP024	Acanthuridae	Naso	lituratus	NALI	1	260.631	3276.455	13.385	5.1816	RES	PUP
PUP024	Kyphosidae	Kyphosus	sp	CHUB	1	335.075	3104.725	18.146	5.1816	RES	PUP
PUP024	Kyphosidae	Kyphosus	sp	CHUB	1	307.98	2265.877	15.534	5.1816	RES	PUP
PUP024	Kyphosidae	Kyphosus	sp	CHUB	1	345.591	3701.27	15.583	5.1816	RES	PUP
PUP024	Acanthuridae	Naso	lituratus	NALI	1	241.033	3534.583	13.458	5.1816	RES	PUP
PUP024	Kyphosidae	Kyphosus	sp	CHUB	1	231.816	2490.768	15.595	5.1816	RES	PUP
PUP024	Kyphosidae	Kyphosus	sp	CHUB	1	273.055	5025.318	17.392	5.1816	RES	PUP
PUP024	Kyphosidae	Kyphosus	sp	CHUB	1	314.786	4716.822	10.083	5.1816	RES	PUP
PUP024	Acanthuridae	Naso	unicornis	NAUN	1	264.581	5769.662	5.347	5.1816	RES	PUP
PUP024	Kyphosidae	Kyphosus	sp	CHUB	1	260.662	4771.349	18.665	5.1816	RES	PUP
PUP024	Kyphosidae	Kyphosus	sp	CHUB	1	303.367	5315.973	17.703	5.1816	RES	PUP
PUP024	Scaridae	Scarus	rubroviolaceus	SCRU	1	488.676	5991.248	8.519	5.1816	RES	PUP
PUP024	Acanthuridae	Acanthurus	leucopareius	ACLE	1	176.96	2799.735	14.181	5.1816	RES	PUP
PUP024	Acanthuridae	Acanthurus	leucopareius	ACLE	1	165.679	3105.405	20.538	5.1816	RES	PUP
PUP024	Acanthuridae	Acanthurus	leucopareius	ACLE	1	170.044	2514.142	19.11	5.1816	RES	PUP
PUP024	Acanthuridae	Acanthurus	leucopareius	ACLE	1	169.765	2646.224	18.78	5.1816	RES	PUP
PUP024	Acanthuridae	Acanthurus	leucopareius	ACLE	1	237.844	3517.449	20.406	5.1816	RES	PUP
PUP024	Acanthuridae	Acanthurus	leucopareius	ACLE	1	238.073	4958.805	16.907	5.1816	RES	PUP
PUP025	Mullidae	Parupeneus	multifasciatus	PAMU	1	53.398	3472.807	10.946	13.716	RES	PUP
PUP025	Mullidae	Parupeneus	multifasciatus	PAMU	1	147.786	1958.438	13.291	13.716	RES	PUP
PUP025	Mullidae	Parupeneus	multifasciatus	PAMU	1	137.405	1951.549	5.168	13.716	RES	PUP
PUP025	Mullidae	Parupeneus	multifasciatus	PAMU	1	83.086	1778.333	17.99	13.716	RES	PUP
PUP025	Mullidae	Parupeneus	multifasciatus	PAMU	1	49.119	5409.767	9.77	13.716	RES	PUP
PUP025	Acanthuridae	Acanthurus	olivaceus	ACOL	1	336.892	4746.716	21.077	13.716	RES	PUP
PUP025	Acanthuridae	Acanthurus	leucopareius	ACLE	1	178.913	6488.695	12.651	13.716	RES	PUP
PUP025	Mullidae	Parupeneus	multifasciatus	PAMU	1	161.56	4887.865	7.517	13.716	RES	PUP
PUP025	Mullidae	Parupeneus	multifasciatus	PAMU	1	99.377	4702.979	5.352	13.716	RES	PUP
PUP025	Mullidae	Parupeneus	multifasciatus	PAMU	1	144.589	3449.128	15.295	13.716	RES	PUP
PUP025	Mullidae	Parupeneus	insularis	PAIN	1	239.705	5426.596	13.821	13.716	RES	PUP
PUP025	Mullidae	Parupeneus	multifasciatus	PAMU	1	63.006	4384.478	21.053	13.716	RES	PUP
PUP025	Mullidae	Parupeneus	multifasciatus	PAMU	1	106.821	4509.518	20.232	13.716	RES	PUP
PUP025	Labridae	Bodianus	albotaeniatus	BOBI	1	100.577	4049.162	22.527	13.716	RES	PUP
PUP025	Lethrinidae	Monotaxis	grandoculis	MOGR	1	325.693	7635.925	6.85	13.716	RES	PUP
PUP025	Mullidae	Parupeneus	multifasciatus	PAMU	1	235.81	8684.046	12.449	13.716	RES	PUP
PUP025	Acanthuridae	Acanthurus	dussumieri	ACDU	1	279.372	7475.305	9.877	13.716	RES	PUP
PUP025	Lethrinidae	Monotaxis	grandoculis	MOGR	1	155.768	6658.47	6.47	13.716	RES	PUP
PUP025	Acanthuridae	Acanthurus	dussumieri	ACDU	1	254.148	6736.341	1.698	13.716	RES	PUP
PUP025	Lethrinidae	Monotaxis	grandoculis	MOGR	1	261.225	6669.544	5.03	13.716	RES	PUP
PUP025	Acanthuridae	Ctenochaetus	strigosus	CTST	1	237.403	6363.524	19.68	13.716	RES	PUP
PUP025	Acanthuridae	Ctenochaetus	strigosus	CTST	1	205.669	5202.818	10.885	13.716	RES	PUP
PUP029	Mullidae	Parupeneus	multifasciatus	PAMU	1	118.61	1863.669	19.068	6.096	RES	PUP
PUP029	Acanthuridae	Acanthurus	nigroris	ACNR	1	75.006	1803.183	17.201	6.096	RES	PUP
PUP029	Acanthuridae	Acanthurus	olivaceus	ACOL	1	214.592	4472.449	1.379	6.096	RES	PUP
PUP029	Acanthuridae	Acanthurus	olivaceus	ACOL	3	179.065	4309.315	2.936	6.096	RES	PUP
PUP029	Mullidae	Parupeneus	multifasciatus	PAMU	1	60.11	2373.494	21.062	6.096	RES	PUP
PUP029	Acanthuridae	Acanthurus	olivaceus	ACOL	1	277.762	4809.775	11.198	6.096	RES	PUP
PUP029	Acanthuridae	Acanthurus	olivaceus	ACOL	1	294.3	3999.806	1.599	6.096	RES	PUP
PUP029	Acanthuridae	Acanthurus	olivaceus	ACOL	1	265.968	4187.681	5.445	6.096	RES	PUP
PUP029	Acanthuridae	Acanthurus	olivaceus	ACOL	5	232.619	2493.507	9.513	6.096	RES	PUP
PUP029	Acanthuridae	Acanthurus	olivaceus	ACOL	2	274.179	2545.938	4.981	6.096	RES	PUP
PUP029	Acanthuridae	Acanthurus	olivaceus	ACOL	1	253.165	3349.9	5.308	6.096	RES	PUP
PUP030	Acanthuridae	Naso	lituratus	NALI	1	264.756	5799.862	9.491	10.0584	RES	PUP
PUP030	Acanthuridae	Acanthurus	leucopareius	ACLE	1	134.867	6250.902	17.781	10.0584	RES	PUP
PUP030	Scaridae	Scarus	rubroviolaceus	SCRU	1	461.981	6805.562	11.764	10.0584	RES	PUP
PUP030	Acanthuridae	Acanthurus	leucopareius	ACLE	1	195.233	6539.735	8.708	10.0584	RES	PUP
PUP030	Acanthuridae	Acanthurus	leucopareius	ACLE	1	196.67	2109.794	10.921	10.0584	RES	PUP
PUP030	Acanthuridae	Acanthurus	leucopareius	ACLE	1	216.451	4120.229	6.85	10.0584	RES	PUP
PUP030	Acanthuridae	Acanthurus	dussumieri	ACDU	1	235.272	7854.133	3.179	10.0584	RES	PUP
PUP030	Acanthuridae	Ctenochaetus	strigosus	CTST	1	216.963	7523.291	16.04	10.0584	RES	PUP
PUP030	Mullidae	Parupeneus	insularis	PAIN	1	330	3715.496	21.967	10.0584	RES	PUP
PUP030	Acanthuridae	Acanthurus	leucopareius	ACLE	1	204.823	3943.008	14.157	10.0584	RES	PUP
PUP030	Acanthuridae	Acanthurus	leucopareius	ACLE	1	192.976	5044.241	17.004	10.0584	RES	PUP
PUP030	Acanthuridae	Acanthurus	leucopareius	ACLE	1	226.597	3379.984	9.963	10.0584	RES	PUP
PUP030	Scaridae	Scarus	rubroviolaceus	SCRU	1	244.339	7376.304	13.397	10.0584	RES	PUP
PUP030	Acanthuridae	Acanthurus	olivaceus	ACOL	1	265.977	3937.996	14.201	10.0584	RES	PUP
PUP032	Acanthuridae	Naso	lituratus	NALI	1	197.494	4444.253	22.94	9.144	RES	PUP
PUP032	Acanthuridae	Acanthurus	olivaceus	ACOL	1	228.377	8088.227	5.828	9.144	RES	PUP
PUP032	Acanthuridae	Acanthurus	olivaceus	ACOL	1	217.792	4460.591	13.276	9.144	RES	PUP
PUP032	Mullidae	Parupeneus	multifasciatus	PAMU	1	161.107	2522.091	22.504	9.144	RES	PUP
PUP032	Acanthuridae	Naso	lituratus	NALI	1	213.686	2549.509	17.217	9.144	RES	PUP
PUP032	Acanthuridae	Ctenochaetus	strigosus	CTST	1	160.9	6750.574	22.14	9.144	RES	PUP
PUP032	Acanthuridae	Acanthurus	leucopareius	ACLE	1	250	4032.648	24.067	9.144	RES	PUP
PUP032	Acanthuridae	Acanthurus	olivaceus	ACOL	1	266.853	6247.199	7.512	9.144	RES	PUP
PUP034	Acanthuridae	Acanthurus	leucopareius	ACLE	1	223.112	4617.086	8.844	3.048	RES	PUP
PUP034	Acanthuridae	Acanthurus	leucopareius	ACLE	1	191.094	3583.616	13.825	3.048	RES	PUP
PUP036	Mullidae	Parupeneus	multifasciatus	PAMU	1	207.923	8035.146	6.159	13.1064	RES	PUP
PUP036	Acanthuridae	Acanthurus	olivaceus	ACOL	1	222.728	5081.118	22.943	13.1064	RES	PUP
PUP036	Mullidae	Parupeneus	multifasciatus	PAMU	1	168.999	7603.538	17.891	13.1064	RES	PUP
PUP036	Mullidae	Parupeneus	multifasciatus	PAMU	1	177.533	5052.464	4.042	13.1064	RES	PUP
PUP036	Mullidae	Parupeneus	cyclostomus	PACY	1	315.259	8873.923	15.371	13.1064	RES	PUP
PUP036	Mullidae	Parupeneus	multifasciatus	PAMU	1	114.702	3722.471	9.223	13.1064	RES	PUP
PUP036	Mullidae	Parupeneus	cyclostomus	PACY	1	336.121	8411.202	5.042	13.1064	RES	PUP
PUP036	Carangidae	Caranx	melampygus	CAME	1	357.219	7717.725	6.816	13.1064	RES	PUP
PUP036	Acanthuridae	Naso	lituratus	NALI	1	120.509	8770.918	2.271	13.1064	RES	PUP
PUP036	Acanthuridae	Naso	lituratus	NALI	1	133.799	8649.34	1.561	13.1064	RES	PUP
PUP036	Scaridae	Scarus	rubroviolaceus	SCRU	1	495.987	8979.221	15.081	13.1064	RES	PUP
PUP036	Acanthuridae	Acanthurus	leucopareius	ACLE	1	186.847	7355.817	12.969	13.1064	RES	PUP
PUP037	Acanthuridae	Acanthurus	leucopareius	ACLE	1	169.621	6051.639	19.877	14.3256	RES	PUP
PUP037	Acanthuridae	Acanthurus	dussumieri	ACDU	1	308.308	5572.292	11.678	14.3256	RES	PUP
PUP037	Acanthuridae	Naso	lituratus	NALI	1	181.728	7780.122	11.334	14.3256	RES	PUP
PUP037	Acanthuridae	Acanthurus	dussumieri	ACDU	1	239.102	4794.126	19.402	14.3256	RES	PUP
PUP037	Acanthuridae	Acanthurus	olivaceus	ACOL	1	264.619	3876.743	21.354	14.3256	RES	PUP
PUP037	Mullidae	Parupeneus	multifasciatus	PAMU	1	85.207	2555.885	18.317	14.3256	RES	PUP
PUP091	Acanthuridae	Acanthurus	leucopareius	ACLE	1	206.715	2499.223	19.767	6.7056	RES	PUP
PUP091	Mullidae	Mulloidichthys	flavolineatus	MUFL	5	197.623	7274.536	21.7	6.7056	RES	PUP
PUP091	Acanthuridae	Naso	lituratus	NALI	1	203.559	4925.441	17.326	6.7056	RES	PUP
PUP091	Acanthuridae	Acanthurus	leucopareius	ACLE	1	210.804	3800.339	22.742	6.7056	RES	PUP
PUP091	Acanthuridae	Acanthurus	leucopareius	ACLE	1	154.479	3174.153	17.527	6.7056	RES	PUP
PUP091	Acanthuridae	Naso	lituratus	NALI	1	240.613	8114.326	20.523	6.7056	RES	PUP
PUP091	Acanthuridae	Acanthurus	leucopareius	ACLE	1	209.985	4394.471	20.838	6.7056	RES	PUP
PUP091	Acanthuridae	Acanthurus	leucopareius	ACLE	1	168.489	5031.806	20.285	6.7056	RES	PUP
PUP091	Acanthuridae	Acanthurus	leucopareius	ACLE	1	201.74	2659.988	8.948	6.7056	RES	PUP
PUP091	Acanthuridae	Acanthurus	leucopareius	ACLE	1	189.991	4768.174	14.28	6.7056	RES	PUP
PUP092	Acanthuridae	Acanthurus	triostegus	ACTR	5	105.989	9571.047	13.76	7.62	OPN	PUP
PUP092	Acanthuridae	Acanthurus	triostegus	ACTR	5	105.32	9448.925	12.23	7.62	OPN	PUP
PUP092	Acanthuridae	Acanthurus	triostegus	ACTR	1	117.382	9746.413	15.596	7.62	OPN	PUP
PUP093	Carangidae	Caranx	melampygus	CAME	1	266.031	6474.601	1.089	11.5824	RES	PUP
PUP093	Carangidae	Caranx	melampygus	CAME	1	275.918	6791.916	8.606	11.5824	RES	PUP
PUP093	Acanthuridae	Acanthurus	leucopareius	ACLE	1	215.657	6803.386	6.051	11.5824	RES	PUP
PUP093	Acanthuridae	Acanthurus	leucopareius	ACLE	1	156.564	6821.569	11.803	11.5824	RES	PUP
PUP093	Mullidae	Parupeneus	multifasciatus	PAMU	1	139.298	4014.326	19.989	11.5824	RES	PUP
PUP093	Acanthuridae	Acanthurus	leucopareius	ACLE	1	125.451	9838.552	13.176	11.5824	RES	PUP
PUP094	Acanthuridae	Acanthurus	olivaceus	ACOL	1	251.257	2612.331	4.105	7.62	RES	PUP
PUP094	Scaridae	Scarus	rubroviolaceus	SCRU	1	466.932	7710.385	5.409	7.62	RES	PUP
PUP094	Acanthuridae	Acanthurus	leucopareius	ACLE	1	206.851	5408.555	8.402	7.62	RES	PUP
PUP094	Acanthuridae	Naso	lituratus	NALI	1	255.657	1528.581	9.93	7.62	RES	PUP
PUP094	Acanthuridae	Acanthurus	leucopareius	ACLE	1	171.198	7409.34	2.064	7.62	RES	PUP
PUP094	Acanthuridae	Ctenochaetus	strigosus	CTST	1	238.927	3967.862	9.837	7.62	RES	PUP
PUP094	Acanthuridae	Acanthurus	leucopareius	ACLE	1	216.563	7331.468	16.962	7.62	RES	PUP
PUP094	Acanthuridae	Acanthurus	leucopareius	ACLE	1	156.078	3037.423	21.612	7.62	RES	PUP
PUP094	Acanthuridae	Naso	lituratus	NALI	1	215.488	5779.035	8.989	7.62	RES	PUP
PUP094	Scaridae	Scarus	rubroviolaceus	SCRU	1	525.338	5880.13	9.242	7.62	RES	PUP
PUP094	Acanthuridae	Naso	lituratus	NALI	1	206.424	3201.589	20.966	7.62	RES	PUP
PUP094	Acanthuridae	Acanthurus	leucopareius	ACLE	1	155.396	4740.516	10.761	7.62	RES	PUP
PUP094	Acanthuridae	Acanthurus	leucopareius	ACLE	1	224.302	4097.23	4.858	7.62	RES	PUP
PUP095A	Acanthuridae	Acanthurus	olivaceus	ACOL	1	291.672	2143.385	16.428	16.1544	RES	PUP
PUP095A	Mullidae	Parupeneus	multifasciatus	PAMU	1	165.054	4846.234	21.618	16.1544	RES	PUP
PUP095A	Acanthuridae	Naso	lituratus	NALI	1	237.417	2657.703	21.48	16.1544	RES	PUP
PUP095A	Acanthuridae	Acanthurus	olivaceus	ACOL	1	218.929	3668.344	12.231	16.1544	RES	PUP
PUP095A	Acanthuridae	Acanthurus	olivaceus	ACOL	1	291.488	3056.146	4.486	16.1544	RES	PUP
PUP096	Mullidae	Parupeneus	pleurostigma	PAPL	1	107.287	4161.86	8.733	7.3152	RES	PUP
PUP096	Mullidae	Parupeneus	insularis	PAIN	1	48.906	2840.307	12.347	7.3152	RES	PUP
PUP096	Mullidae	Parupeneus	insularis	PAIN	1	91.883	3811.129	10.41	7.3152	RES	PUP
PUP096	Acanthuridae	Acanthurus	leucopareius	ACLE	1	128.253	8226.703	15.539	7.3152	RES	PUP
PUP096	Acanthuridae	Acanthurus	leucopareius	ACLE	1	165.406	7606.658	19.198	7.3152	RES	PUP
PUP096	Acanthuridae	Acanthurus	leucopareius	ACLE	1	160.173	5078.103	21.305	7.3152	RES	PUP
PUP096	Acanthuridae	Acanthurus	leucopareius	ACLE	1	200.304	6429.934	1.207	7.3152	RES	PUP
PUP096	Acanthuridae	Acanthurus	leucopareius	ACLE	1	212.449	6444.775	15.146	7.3152	RES	PUP
PUP096	Acanthuridae	Acanthurus	leucopareius	ACLE	1	183.555	6946.288	21.8	7.3152	RES	PUP
PUP096	Acanthuridae	Naso	lituratus	NALI	1	254.614	9900.244	11.904	7.3152	RES	PUP
PUP097	Acanthuridae	Naso	lituratus	NALI	1	238.473	3548.589	21.702	7.0104	RES	PUP
PUP097	Acanthuridae	Acanthurus	blochii	ACBL	1	197.193	7512.236	17.324	7.0104	RES	PUP
PUP097	Lethrinidae	Monotaxis	grandoculis	MOGR	1	251.592	5651.394	17.118	7.0104	RES	PUP
PUP097	Acanthuridae	Acanthurus	blochii	ACBL	1	278.275	6428.736	17.68	7.0104	RES	PUP
PUP097	Acanthuridae	Acanthurus	blochii	ACBL	1	189.671	6630.315	16.413	7.0104	RES	PUP
PUP097	Acanthuridae	Acanthurus	leucopareius	ACLE	1	175.188	4665.513	15.558	7.0104	RES	PUP
PUP097	Acanthuridae	Acanthurus	blochii	ACBL	1	225.327	9169.519	12.813	7.0104	RES	PUP
PUP097	Acanthuridae	Acanthurus	triostegus	ACTR	1	183.507	3917.114	10.941	7.0104	RES	PUP
PUP097	Acanthuridae	Acanthurus	triostegus	ACTR	1	202.306	3834.087	12.459	7.0104	RES	PUP
PUP097	Acanthuridae	Acanthurus	triostegus	ACTR	1	150.264	3797.833	12.607	7.0104	RES	PUP
PUP097	Acanthuridae	Acanthurus	triostegus	ACTR	1	195.326	3944.031	10.15	7.0104	RES	PUP
PUP097	Acanthuridae	Acanthurus	triostegus	ACTR	1	145.681	3665.936	13.568	7.0104	RES	PUP
PUP097	Acanthuridae	Acanthurus	triostegus	ACTR	4	180.707	3955.377	12.681	7.0104	RES	PUP
PUP097	Acanthuridae	Acanthurus	triostegus	ACTR	1	197.71	3637.039	13.68	7.0104	RES	PUP
PUP097	Acanthuridae	Acanthurus	triostegus	ACTR	1	152.091	4127.785	22.121	7.0104	RES	PUP
PUP097	Acanthuridae	Acanthurus	triostegus	ACTR	1	167.203	3744.698	10.074	7.0104	RES	PUP
PUP097	Acanthuridae	Acanthurus	triostegus	ACTR	1	143.768	3890.221	8.785	7.0104	RES	PUP
PUP097	Acanthuridae	Acanthurus	triostegus	ACTR	1	159.214	3654.416	12.466	7.0104	RES	PUP
PUP097	Acanthuridae	Acanthurus	leucopareius	ACLE	1	173.118	3601.379	22.372	7.0104	RES	PUP
PUP097	Acanthuridae	Acanthurus	leucopareius	ACLE	1	211.568	3623.696	23.662	7.0104	RES	PUP
PUP097	Acanthuridae	Acanthurus	leucopareius	ACLE	1	156.455	3528.624	22.504	7.0104	RES	PUP
PUP097	Acanthuridae	Acanthurus	leucopareius	ACLE	1	179.569	3637.747	23.211	7.0104	RES	PUP
PUP097	Acanthuridae	Acanthurus	leucopareius	ACLE	1	168.51	3757.203	20.873	7.0104	RES	PUP
PUP097	Acanthuridae	Acanthurus	leucopareius	ACLE	1	180.904	3323.006	21.165	7.0104	RES	PUP
PUP097	Acanthuridae	Acanthurus	leucopareius	ACLE	1	172.857	3410.921	22.151	7.0104	RES	PUP
PUP097	Acanthuridae	Acanthurus	leucopareius	ACLE	1	142.173	3651.773	23.022	7.0104	RES	PUP
PUP097	Acanthuridae	Acanthurus	leucopareius	ACLE	1	162.589	3073.145	22.569	7.0104	RES	PUP
PUP097	Acanthuridae	Acanthurus	leucopareius	ACLE	1	168.765	3560.178	23.643	7.0104	RES	PUP
PUP097	Acanthuridae	Acanthurus	leucopareius	ACLE	1	158.91	3260.997	20.754	7.0104	RES	PUP
PUP097	Acanthuridae	Acanthurus	triostegus	ACTR	1	160.102	3624.882	21.947	7.0104	RES	PUP
PUP097	Acanthuridae	Acanthurus	triostegus	ACTR	1	248.838	3622.908	20.148	7.0104	RES	PUP
PUP097	Acanthuridae	Acanthurus	triostegus	ACTR	4	141.633	3433.13	23.29	7.0104	RES	PUP
PUP097	Acanthuridae	Acanthurus	leucopareius	ACLE	1	200.288	2744.806	20.186	7.0104	RES	PUP
PUP097	Acanthuridae	Acanthurus	leucopareius	ACLE	1	162.402	2810.959	20.408	7.0104	RES	PUP
PUP097	Acanthuridae	Acanthurus	leucopareius	ACLE	1	243.886	3220.155	18.704	7.0104	RES	PUP
PUP097	Acanthuridae	Acanthurus	leucopareius	ACLE	1	187.114	3145.778	18.537	7.0104	RES	PUP
PUP097	Acanthuridae	Acanthurus	leucopareius	ACLE	1	204.602	3085.155	20.743	7.0104	RES	PUP
PUP097	Acanthuridae	Acanthurus	leucopareius	ACLE	1	250	3928.071	22.325	7.0104	RES	PUP
PUP097	Acanthuridae	Acanthurus	leucopareius	ACLE	1	177.419	2735.336	19.637	7.0104	RES	PUP
PUP097	Acanthuridae	Acanthurus	leucopareius	ACLE	1	171.673	2691.565	20.047	7.0104	RES	PUP
PUP097	Acanthuridae	Acanthurus	leucopareius	ACLE	1	225.404	2712.595	19.624	7.0104	RES	PUP
PUP097	Acanthuridae	Acanthurus	triostegus	ACTR	1	182.594	3217.64	15.893	7.0104	RES	PUP
PUP097	Acanthuridae	Acanthurus	leucopareius	ACLE	1	161.05	2725.401	21.171	7.0104	RES	PUP
PUP097	Acanthuridae	Acanthurus	leucopareius	ACLE	6	176.637	2683.907	21.774	7.0104	RES	PUP
PUP097	Acanthuridae	Acanthurus	leucopareius	ACLE	1	219.373	3073.28	21.474	7.0104	RES	PUP
PUP097	Acanthuridae	Acanthurus	leucopareius	ACLE	1	236.643	2809.161	18.794	7.0104	RES	PUP
PUP097	Acanthuridae	Acanthurus	leucopareius	ACLE	1	167.274	3140.222	21.167	7.0104	RES	PUP
PUP097	Acanthuridae	Acanthurus	leucopareius	ACLE	1	192.63	3118.283	18.244	7.0104	RES	PUP
PUP097	Acanthuridae	Acanthurus	leucopareius	ACLE	1	203.885	3033.493	22.894	7.0104	RES	PUP
PUP097	Acanthuridae	Acanthurus	triostegus	ACTR	1	172.78	3041.045	19.037	7.0104	RES	PUP
PUP097	Acanthuridae	Acanthurus	leucopareius	ACLE	1	223.776	2924.442	20.703	7.0104	RES	PUP
PUP097	Acanthuridae	Acanthurus	leucopareius	ACLE	1	139.026	3177.048	19.531	7.0104	RES	PUP
PUP097	Acanthuridae	Acanthurus	blochii	ACBL	1	371.801	2841.804	5.697	7.0104	RES	PUP
PUP097	Acanthuridae	Acanthurus	leucopareius	ACLE	1	235.852	3011.551	22.151	7.0104	RES	PUP
PUP097	Acanthuridae	Acanthurus	leucopareius	ACLE	1	216.036	2874.799	20.96	7.0104	RES	PUP
PUP097	Acanthuridae	Acanthurus	leucopareius	ACLE	1	159.672	2460.258	20.872	7.0104	RES	PUP
PUP097	Acanthuridae	Acanthurus	triostegus	ACTR	1	199.677	2405.354	17.548	7.0104	RES	PUP
PUP097	Acanthuridae	Acanthurus	leucopareius	ACLE	1	173.94	2551.522	18.816	7.0104	RES	PUP
PUP097	Acanthuridae	Acanthurus	leucopareius	ACLE	1	196.119	2292.487	20.847	7.0104	RES	PUP
PUP097	Acanthuridae	Acanthurus	leucopareius	ACLE	1	205.634	2510.486	8.077	7.0104	RES	PUP
PUP097	Acanthuridae	Acanthurus	leucopareius	ACLE	1	214.745	2504.623	12.572	7.0104	RES	PUP
PUP097	Acanthuridae	Acanthurus	leucopareius	ACLE	1	184.116	2361.765	17.384	7.0104	RES	PUP
PUP097	Acanthuridae	Acanthurus	leucopareius	ACLE	1	181.764	2440.442	20.615	7.0104	RES	PUP
PUP097	Acanthuridae	Acanthurus	leucopareius	ACLE	1	162.642	2480.947	17.75	7.0104	RES	PUP
PUP097	Acanthuridae	Acanthurus	leucopareius	ACLE	1	151.614	2426.101	17.638	7.0104	RES	PUP
PUP097	Acanthuridae	Acanthurus	leucopareius	ACLE	1	218.579	2394.007	5.573	7.0104	RES	PUP
PUP097	Acanthuridae	Acanthurus	leucopareius	ACLE	1	184.922	2428.241	7.277	7.0104	RES	PUP
PUP097	Acanthuridae	Acanthurus	leucopareius	ACLE	1	220.209	2549.261	8.088	7.0104	RES	PUP
PUP097	Acanthuridae	Acanthurus	leucopareius	ACLE	1	210.357	2584.227	11.896	7.0104	RES	PUP
PUP097	Acanthuridae	Acanthurus	leucopareius	ACLE	1	207.684	2548.392	16.085	7.0104	RES	PUP
PUP097	Acanthuridae	Acanthurus	leucopareius	ACLE	1	186.908	2343.385	16.057	7.0104	RES	PUP
PUP097	Acanthuridae	Acanthurus	leucopareius	ACLE	1	193.846	2439.441	19.744	7.0104	RES	PUP
PUP097	Acanthuridae	Acanthurus	leucopareius	ACLE	1	181.768	2532.7	19.261	7.0104	RES	PUP
PUP097	Acanthuridae	Acanthurus	leucopareius	ACLE	1	204.226	2260.5	18.615	7.0104	RES	PUP
PUP097	Acanthuridae	Acanthurus	leucopareius	ACLE	1	168.383	2079.32	17.981	7.0104	RES	PUP
PUP097	Acanthuridae	Acanthurus	leucopareius	ACLE	5	198.346	2353.237	9.277	7.0104	RES	PUP
PUP097	Acanthuridae	Acanthurus	leucopareius	ACLE	1	185.098	2148.831	3.273	7.0104	RES	PUP
PUP097	Acanthuridae	Ctenochaetus	strigosus	CTST	1	184.685	1747.641	4.395	7.0104	RES	PUP
PUP097	Acanthuridae	Ctenochaetus	strigosus	CTST	1	122.546	1538.032	13.512	7.0104	RES	PUP
PUP097	Acanthuridae	Ctenochaetus	strigosus	CTST	1	201.682	5177.401	17.919	7.0104	RES	PUP
PUP097	Scaridae	Scarus	rubroviolaceus	SCRU	1	496.807	8589.295	7.356	7.0104	RES	PUP
PUP097	Scaridae	Scarus	rubroviolaceus	SCRU	1	546.552	5802.34	12.399	7.0104	RES	PUP
PUP097	Acanthuridae	Naso	lituratus	NALI	1	303.418	2666.105	18.116	7.0104	RES	PUP
PUP101	Acanthuridae	Acanthurus	triostegus	ACTR	1	139.306	3076.268	21.13	6.096	OPN	PUP
PUP101	Acanthuridae	Acanthurus	leucopareius	ACLE	1	132.498	4977.894	9.265	6.096	OPN	PUP
PUP101	Scaridae	Scarus	psittacus	SCPS	1	100.412	4481.803	17.587	6.096	OPN	PUP
PUP101	Acanthuridae	Acanthurus	triostegus	ACTR	1	123.824	7057.747	19.064	6.096	OPN	PUP
PUP101	Scaridae	Scarus	psittacus	SCPS	1	76.817	3496.168	15.701	6.096	OPN	PUP
PUP101	Mullidae	Parupeneus	multifasciatus	PAMU	1	51.468	2152.453	14.763	6.096	OPN	PUP
PUP101	Acanthuridae	Acanthurus	triostegus	ACTR	1	150.306	3626.995	12.94	6.096	OPN	PUP
PUP101	Acanthuridae	Acanthurus	triostegus	ACTR	1	151.67	3810.512	20.395	6.096	OPN	PUP
PUP101	Mullidae	Parupeneus	multifasciatus	PAMU	1	42.974	4023.677	12.765	6.096	OPN	PUP
PUP101	Acanthuridae	Acanthurus	triostegus	ACTR	1	55.011	4643.519	11.204	6.096	OPN	PUP
PUP101	Acanthuridae	Acanthurus	triostegus	ACTR	1	73.478	4670.202	10.4	6.096	OPN	PUP
PUP101	Acanthuridae	Naso	unicornis	NAUN	1	75.975	3768.586	9.624	6.096	OPN	PUP
PUP101	Acanthuridae	Acanthurus	triostegus	ACTR	1	80.308	3919.823	11.6	6.096	OPN	PUP
PUP101	Acanthuridae	Acanthurus	triostegus	ACTR	1	70.734	3439.054	7.815	6.096	OPN	PUP
PUP101	Acanthuridae	Acanthurus	triostegus	ACTR	1	62.777	3292.604	5.946	6.096	OPN	PUP
PUP101	Acanthuridae	Naso	unicornis	NAUN	1	117.464	5136.742	6.583	6.096	OPN	PUP
PUP103	Acanthuridae	Acanthurus	leucopareius	ACLE	1	166.925	3025.213	13.124	7.62	OPN	PUP
PUP103	Acanthuridae	Acanthurus	leucopareius	ACLE	1	218.032	5662.653	13.047	7.62	OPN	PUP
PUP103	Acanthuridae	Acanthurus	leucopareius	ACLE	1	135.374	8670.367	15.912	7.62	OPN	PUP
PUP103	Acanthuridae	Acanthurus	leucopareius	ACLE	1	204.697	6281.567	10.404	7.62	OPN	PUP
PUP103	Acanthuridae	Acanthurus	leucopareius	ACLE	1	243.134	5547.16	20.536	7.62	OPN	PUP
PUP103	Mullidae	Parupeneus	multifasciatus	PAMU	1	282.238	4503.705	8.905	7.62	OPN	PUP
PUP103	Scaridae	Scarus	species	SCSP	1	305.975	6485.671	8.606	7.62	OPN	PUP
PUP103	Scaridae	Scarus	psittacus	SCPS	1	269.715	3967.52	20.859	7.62	OPN	PUP
PUP106	Kyphosidae	Kyphosus	sp	CHUB	1	271.612	4318.934	14.714	1.85682	OPN	PUP
PUP106	Acanthuridae	Naso	lituratus	NALI	1	148.515	4762.427	11.881	1.85682	OPN	PUP
PUP106	Acanthuridae	Acanthurus	leucopareius	ACLE	1	186.246	5287.219	18.31	1.85682	OPN	PUP
PUP106	Acanthuridae	Acanthurus	leucopareius	ACLE	1	216.64	5889.189	10.302	1.85682	OPN	PUP
PUP106	Acanthuridae	Acanthurus	leucopareius	ACLE	3	148.675	5643.234	8.346	1.85682	OPN	PUP
PUP106	Acanthuridae	Acanthurus	leucopareius	ACLE	5	166.981	5695.132	6.927	1.85682	OPN	PUP
PUP106	Acanthuridae	Acanthurus	leucopareius	ACLE	9	222.469	5880.907	10.293	1.85682	OPN	PUP
PUP106	Acanthuridae	Acanthurus	triostegus	ACTR	1	145.571	6931.562	10.57	1.85682	OPN	PUP
PUP106	Acanthuridae	Acanthurus	triostegus	ACTR	6	190.329	7079.392	13.512	1.85682	OPN	PUP
PUP106	Acanthuridae	Acanthurus	leucopareius	ACLE	5	170.87	4700.132	13.254	1.85682	OPN	PUP
PUP106	Acanthuridae	Acanthurus	leucopareius	ACLE	6	189.527	5300.102	18.076	1.85682	OPN	PUP
PUP106	Acanthuridae	Acanthurus	leucopareius	ACLE	1	220.998	5649.223	13.491	1.85682	OPN	PUP
PUP106	Acanthuridae	Acanthurus	blochii	ACBL	1	339.665	6584.609	16.013	1.85682	OPN	PUP
PUP106	Acanthuridae	Acanthurus	leucopareius	ACLE	1	162.342	5605.278	15.496	1.85682	OPN	PUP
PUP106	Acanthuridae	Naso	unicornis	NAUN	1	272.169	4878.987	15.78	1.85682	OPN	PUP
PUP106	Acanthuridae	Acanthurus	triostegus	ACTR	1	122.634	5468.747	14.002	1.85682	OPN	PUP
PUP106	Acanthuridae	Acanthurus	triostegus	ACTR	1	142.94	5407.047	12.725	1.85682	OPN	PUP
PUP106	Acanthuridae	Acanthurus	triostegus	ACTR	1	151.647	5569.719	11.01	1.85682	OPN	PUP
PUP106	Acanthuridae	Naso	lituratus	NALI	1	201.468	6292.934	9.801	1.85682	OPN	PUP
PUP106	Acanthuridae	Acanthurus	blochii	ACBL	1	269.189	7646.906	10.573	1.85682	OPN	PUP
PUP106	Acanthuridae	Naso	lituratus	NALI	1	218.128	5504.622	15.661	1.85682	OPN	PUP
PUP106	Acanthuridae	Acanthurus	triostegus	ACTR	6	152.27	6330.62	13.439	1.85682	OPN	PUP
PUP106	Acanthuridae	Acanthurus	triostegus	ACTR	6	139.237	5241.606	19.632	1.85682	OPN	PUP
PUP106	Acanthuridae	Acanthurus	leucopareius	ACLE	1	134.925	2100.444	14.251	1.85682	OPN	PUP
PUP106	Acanthuridae	Naso	lituratus	NALI	1	160.187	6131.675	19.216	1.85682	OPN	PUP
PUP108	Acanthuridae	Acanthurus	leucopareius	ACLE	1	138.882	2536.785	10.959	2.4384	OPN	PUP
PUP108	Acanthuridae	Acanthurus	leucopareius	ACLE	1	82.173	2604.673	6.749	2.4384	OPN	PUP
PUP108	Acanthuridae	Acanthurus	leucopareius	ACLE	1	81.521	2117.008	14.252	2.4384	OPN	PUP
PUP108	Acanthuridae	Acanthurus	leucopareius	ACLE	1	142.25	2664.311	20.834	2.4384	OPN	PUP
PUP108	Acanthuridae	Acanthurus	leucopareius	ACLE	1	85.52	2323.666	17.885	2.4384	OPN	PUP
PUP108	Acanthuridae	Acanthurus	leucopareius	ACLE	1	125.53	5512.983	15.924	2.4384	OPN	PUP
PUP108	Acanthuridae	Acanthurus	leucopareius	ACLE	1	145.779	3577.946	21.421	2.4384	OPN	PUP
PUP108	Acanthuridae	Acanthurus	leucopareius	ACLE	1	154.566	3115.571	18.596	2.4384	OPN	PUP
PUP108	Acanthuridae	Acanthurus	leucopareius	ACLE	1	147.521	3896.899	11.012	2.4384	OPN	PUP
PUP108	Acanthuridae	Naso	unicornis	NAUN	1	176.026	5909.799	16.413	2.4384	OPN	PUP
PUP110	Acanthuridae	Acanthurus	leucopareius	ACLE	1	129.28	5010.856	13.096	2.17242	OPN	PUP
PUP110	Acanthuridae	Acanthurus	leucopareius	ACLE	1	157.141	6306.267	4.722	2.17242	OPN	PUP
PUP110	Acanthuridae	Naso	lituratus	NALI	1	171.753	5559.208	13.791	2.17242	OPN	PUP
PUP110	Acanthuridae	Acanthurus	leucopareius	ACLE	1	164.181	4996.98	17.24	2.17242	OPN	PUP
PUP111	Mullidae	Mulloidichthys	flavolineatus	MUFL	1	286.51	4210.842	12.676	1.524	OPN	PUP
PUP112	Acanthuridae	Naso	unicornis	NAUN	1	234.761	6082.835	7.95	5.7912	OPN	PUP
PUP116	Acanthuridae	Acanthurus	nigroris	ACNR	1	250	1829.307	14.442	12.8016	OPN	PUP
PUP116	Mullidae	Parupeneus	multifasciatus	PAMU	1	121.167	1339.857	11.008	12.8016	OPN	PUP
PUP116	Mullidae	Parupeneus	multifasciatus	PAMU	1	63.397	1106.75	11.751	12.8016	OPN	PUP
PUP116	Acanthuridae	Acanthurus	nigroris	ACNR	1	232.356	1914.131	12.408	12.8016	OPN	PUP
PUP116	Mullidae	Parupeneus	multifasciatus	PAMU	1	185.405	2075.931	8.911	12.8016	OPN	PUP
PUP116	Acanthuridae	Acanthurus	triostegus	ACTR	1	178.782	2031.761	17.859	12.8016	OPN	PUP
PUP116	Acanthuridae	Acanthurus	triostegus	ACTR	1	176.305	2126.624	14.504	12.8016	OPN	PUP
PUP116	Mullidae	Parupeneus	multifasciatus	PAMU	1	128.767	1544.731	8.539	12.8016	OPN	PUP
PUP116	Mullidae	Parupeneus	multifasciatus	PAMU	1	87.512	1501.531	8.767	12.8016	OPN	PUP
PUP116	Mullidae	Parupeneus	pleurostigma	PAPL	1	137.899	2216.94	12.131	12.8016	OPN	PUP
PUP116	Mullidae	Parupeneus	pleurostigma	PAPL	1	133.034	2199.809	13.827	12.8016	OPN	PUP
PUP116	Acanthuridae	Acanthurus	triostegus	ACTR	1	135.955	1987.193	6.576	12.8016	OPN	PUP
PUP116	Acanthuridae	Acanthurus	nigroris	ACNR	1	223.722	1339.532	10.306	12.8016	OPN	PUP
PUP116	Acanthuridae	Acanthurus	triostegus	ACTR	1	145.573	5868.767	20.358	12.8016	OPN	PUP
PUP116	Mullidae	Parupeneus	pleurostigma	PAPL	1	136.57	1024.54	11.089	12.8016	OPN	PUP
PUP116	Mullidae	Parupeneus	multifasciatus	PAMU	1	110.642	1483.472	17.839	12.8016	OPN	PUP
PUP116	Mullidae	Parupeneus	multifasciatus	PAMU	1	115.397	842.553	12.553	12.8016	OPN	PUP
PUP116	Mullidae	Parupeneus	multifasciatus	PAMU	1	168.142	1876.939	3.823	12.8016	OPN	PUP
PUP116	Mullidae	Parupeneus	pleurostigma	PAPL	1	250.352	2291.76	12.467	12.8016	OPN	PUP
PUP116	Acanthuridae	Naso	unicornis	NAUN	1	76.335	1481.997	9.472	12.8016	OPN	PUP
PUP116	Acanthuridae	Acanthurus	triostegus	ACTR	1	159.348	2761.827	21.78	12.8016	OPN	PUP
PUP127	Acanthuridae	Acanthurus	triostegus	ACTR	1	145.52	3131.306	16.547	3.5829301	OPN	PUP
PUP127	Acanthuridae	Acanthurus	triostegus	ACTR	1	161.626	1145.299	14.957	3.5829301	OPN	PUP
PUP127	Acanthuridae	Acanthurus	triostegus	ACTR	1	149.319	1298.657	14.408	3.5829301	OPN	PUP
PUP127	Acanthuridae	Acanthurus	triostegus	ACTR	1	138.554	1436.912	12.354	3.5829301	OPN	PUP
PUP127	Acanthuridae	Acanthurus	triostegus	ACTR	1	162.643	1682.735	14.045	3.5829301	OPN	PUP
PUP127	Acanthuridae	Acanthurus	leucopareius	ACLE	1	82.184	3401.301	17.63	3.5829301	OPN	PUP
PUP127	Acanthuridae	Acanthurus	leucopareius	ACLE	1	101.543	2673.184	15.454	3.5829301	OPN	PUP
PUP127	Acanthuridae	Acanthurus	leucopareius	ACLE	1	75.137	2574.398	12.745	3.5829301	OPN	PUP
PUP127	Acanthuridae	Acanthurus	leucopareius	ACLE	1	76.078	2982.58	15.243	3.5829301	OPN	PUP
PUP127	Acanthuridae	Acanthurus	blochii	ACBL	1	338.449	4062.749	9.825	3.5829301	OPN	PUP
PUP127	Acanthuridae	Acanthurus	blochii	ACBL	1	311.984	4491.694	8.974	3.5829301	OPN	PUP
PUP127	Acanthuridae	Naso	lituratus	NALI	1	251.391	5015.35	10.827	3.5829301	OPN	PUP
PUP127	Mullidae	Parupeneus	multifasciatus	PAMU	1	241.533	3466.665	22.63	3.5829301	OPN	PUP
PUP127	Acanthuridae	Acanthurus	leucopareius	ACLE	1	250	3339.375	8.32	3.5829301	OPN	PUP
PUP127	Acanthuridae	Acanthurus	leucopareius	ACLE	1	171.843	4075.848	10.828	3.5829301	OPN	PUP
PUP127	Acanthuridae	Acanthurus	leucopareius	ACLE	1	186.435	3247.596	6.461	3.5829301	OPN	PUP
PUP127	Acanthuridae	Acanthurus	leucopareius	ACLE	7	164.421	3740.155	10.577	3.5829301	OPN	PUP
PUP127	Acanthuridae	Acanthurus	leucopareius	ACLE	7	202.174	4003.825	11.533	3.5829301	OPN	PUP
PUP127	Acanthuridae	Acanthurus	triostegus	ACTR	1	175.386	3332.55	13.934	3.5829301	OPN	PUP
PUP127	Acanthuridae	Acanthurus	triostegus	ACTR	1	156.343	3484.572	15.405	3.5829301	OPN	PUP
PUP127	Kyphosidae	Kyphosus	sp	CHUB	4	284.848	4730.388	5.658	3.5829301	OPN	PUP
PUP127	Acanthuridae	Naso	lituratus	NALI	1	362.353	5401.649	5.326	3.5829301	OPN	PUP
PUP127	Acanthuridae	Acanthurus	triostegus	ACTR	1	156.481	4025.632	17.494	3.5829301	OPN	PUP
PUP127	Kyphosidae	Kyphosus	sp	CHUB	1	367.313	6759.065	14.278	3.5829301	OPN	PUP
PUP127	Kyphosidae	Kyphosus	sp	CHUB	1	235.988	3885.72	12.005	3.5829301	OPN	PUP
PUP127	Kyphosidae	Kyphosus	sp	CHUB	4	282.9	4058.617	2.54	3.5829301	OPN	PUP
PUP127	Acanthuridae	Acanthurus	triostegus	ACTR	1	146.24	4073.884	11.081	3.5829301	OPN	PUP
PUP127	Acanthuridae	Acanthurus	triostegus	ACTR	1	175.309	3243.727	14.029	3.5829301	OPN	PUP
PUP127	Kyphosidae	Kyphosus	sp	CHUB	1	271.145	3395.548	4.195	3.5829301	OPN	PUP
PUP127	Kyphosidae	Kyphosus	sp	CHUB	4	301.228	3803.513	0.678	3.5829301	OPN	PUP
PUP127	Mullidae	Mulloidichthys	vanicolensis	MUVA	8	266.587	6009.279	12.418	3.5829301	OPN	PUP
PUP127	Mullidae	Mulloidichthys	vanicolensis	MUVA	5	246.705	6107.792	14.348	3.5829301	OPN	PUP
PUP127	Labridae	Anampses	cuvier	ANCU	1	207.119	4518.431	11.819	3.5829301	OPN	PUP
PUP127	Mullidae	Mulloidichthys	vanicolensis	MUVA	4	306.721	6487.749	9.846	3.5829301	OPN	PUP
PUP127	Mullidae	Mulloidichthys	vanicolensis	MUVA	5	265.186	6057.395	8.838	3.5829301	OPN	PUP
PUP127	Mullidae	Mulloidichthys	vanicolensis	MUVA	8	254.818	5557	22.1	3.5829301	OPN	PUP
PUP127	Mullidae	Mulloidichthys	vanicolensis	MUVA	5	279.98	6222.017	11.643	3.5829301	OPN	PUP
PUP127	Acanthuridae	Ctenochaetus	strigosus	CTST	1	197.113	6027.727	19.441	3.5829301	OPN	PUP
PUP127	Acanthuridae	Naso	lituratus	NALI	1	286.732	5924.687	17.825	3.5829301	OPN	PUP
PUP127	Scaridae	Scarus	psittacus	SCPS	1	217.943	5878.232	15.085	3.5829301	OPN	PUP
PUP127	Mullidae	Parupeneus	multifasciatus	PAMU	1	244.272	5086.099	16.145	3.5829301	OPN	PUP
PUP127	Kyphosidae	Kyphosus	sp	CHUB	2	389.457	4487.096	13.513	3.5829301	OPN	PUP
PUP127	Acanthuridae	Acanthurus	triostegus	ACTR	1	191.842	7714.61	18.514	3.5829301	OPN	PUP
PUP127	Acanthuridae	Acanthurus	triostegus	ACTR	1	197.857	7835.305	22.201	3.5829301	OPN	PUP
PUP127	Kyphosidae	Kyphosus	sp	CHUB	1	257.032	3384.27	8.835	3.5829301	OPN	PUP
PUP127	Kyphosidae	Kyphosus	sp	CHUB	1	262.062	4517.181	6.568	3.5829301	OPN	PUP
PUP127	Acanthuridae	Acanthurus	leucopareius	ACLE	7	206.066	3807.177	17.274	3.5829301	OPN	PUP
PUP127	Acanthuridae	Acanthurus	olivaceus	ACOL	1	244.976	4211.408	12.857	3.5829301	OPN	PUP
PUP127	Acanthuridae	Acanthurus	leucopareius	ACLE	1	195.41	2982.221	13.27	3.5829301	OPN	PUP
PUP127	Acanthuridae	Acanthurus	leucopareius	ACLE	7	174.448	3061.656	8.922	3.5829301	OPN	PUP
PUP127	Kyphosidae	Kyphosus	sp	CHUB	1	246.807	2402.118	8.35	3.5829301	OPN	PUP
PUP127	Acanthuridae	Acanthurus	leucopareius	ACLE	1	192.458	2893.69	11.779	3.5829301	OPN	PUP
PUP127	Acanthuridae	Acanthurus	leucopareius	ACLE	1	195.164	2943.57	12.535	3.5829301	OPN	PUP
PUP127	Acanthuridae	Acanthurus	leucopareius	ACLE	1	173.879	3006.879	15.463	3.5829301	OPN	PUP
PUP127	Acanthuridae	Acanthurus	leucopareius	ACLE	1	211.837	3024.323	14.521	3.5829301	OPN	PUP
PUP127	Acanthuridae	Acanthurus	leucopareius	ACLE	1	188.377	4072.077	5.564	3.5829301	OPN	PUP
PUP127	Acanthuridae	Acanthurus	leucopareius	ACLE	7	194.992	3279.684	8.364	3.5829301	OPN	PUP
PUP127	Acanthuridae	Acanthurus	leucopareius	ACLE	7	192.841	2895.268	11.783	3.5829301	OPN	PUP
PUP130	Mullidae	Parupeneus	multifasciatus	PAMU	1	109.012	5671.441	10.652	10.668	OPN	PUP
PUP130	Labridae	Bodianus	albotaeniatus	BOBI	1	162.215	4351.356	17.549	10.668	OPN	PUP
PUP130	Mullidae	Parupeneus	multifasciatus	PAMU	1	160.244	4540.323	13.794	10.668	OPN	PUP
PUP130	Acanthuridae	Acanthurus	olivaceus	ACOL	1	240.998	5907.11	21.54	10.668	OPN	PUP
PUP130	Mullidae	Parupeneus	multifasciatus	PAMU	1	203.971	5480.173	19.13	10.668	OPN	PUP
PUP130	Mullidae	Parupeneus	multifasciatus	PAMU	1	192.642	6140.436	22.402	10.668	OPN	PUP
PUP130	Acanthuridae	Naso	lituratus	NALI	1	200.672	7524.55	5.387	10.668	OPN	PUP
PUP130	Acanthuridae	Acanthurus	olivaceus	ACOL	1	149.107	4306.849	16.883	10.668	OPN	PUP
PUP130	Acanthuridae	Acanthurus	olivaceus	ACOL	1	257.41	5831.49	17.299	10.668	OPN	PUP
PUP130	Acanthuridae	Acanthurus	olivaceus	ACOL	4	205.67	6169.339	11.788	10.668	OPN	PUP
PUP130	Acanthuridae	Acanthurus	olivaceus	ACOL	3	244.577	5682.528	19.373	10.668	OPN	PUP
PUP130	Mullidae	Mulloidichthys	flavolineatus	MUFL	1	343.514	4649.494	5.443	10.668	OPN	PUP
PUP130	Mullidae	Mulloidichthys	flavolineatus	MUFL	1	203.765	4430.686	9.48	10.668	OPN	PUP
PUP130	Mullidae	Parupeneus	pleurostigma	PAPL	1	205.246	4241.316	10.683	10.668	OPN	PUP
PUP130	Acanthuridae	Acanthurus	olivaceus	ACOL	1	279.937	5668.696	1.823	10.668	OPN	PUP
PUP130	Lethrinidae	Monotaxis	grandoculis	MOGR	4	171.381	6329.498	7.598	10.668	OPN	PUP
PUP130	Lethrinidae	Monotaxis	grandoculis	MOGR	1	193.989	7134.478	10.021	10.668	OPN	PUP
PUP130	Scaridae	Scarus	rubroviolaceus	SCRU	1	389.134	6286.636	16.148	10.668	OPN	PUP
PUP130	Acanthuridae	Acanthurus	olivaceus	ACOL	1	201.101	4556.207	17.416	10.668	OPN	PUP
PUP130	Scaridae	Scarus	rubroviolaceus	SCRU	1	420.148	7323.342	16.619	10.668	OPN	PUP
PUP130	Acanthuridae	Acanthurus	triostegus	ACTR	1	174.844	3419.878	9.592	10.668	OPN	PUP
PUP130	Acanthuridae	Acanthurus	triostegus	ACTR	1	171.431	3612.763	7.049	10.668	OPN	PUP
PUP130	Acanthuridae	Acanthurus	triostegus	ACTR	1	179.152	3327.709	6.811	10.668	OPN	PUP
PUP130	Acanthuridae	Acanthurus	triostegus	ACTR	1	145.647	3079.806	4.11	10.668	OPN	PUP
PUP130	Lethrinidae	Monotaxis	grandoculis	MOGR	1	241.157	7349.925	8.92	10.668	OPN	PUP
PUP130	Lethrinidae	Monotaxis	grandoculis	MOGR	6	229.441	8670.941	7.303	10.668	OPN	PUP
PUP130	Lethrinidae	Monotaxis	grandoculis	MOGR	6	256.901	8952.559	7.553	10.668	OPN	PUP
PUP130	Acanthuridae	Acanthurus	triostegus	ACTR	1	173.937	5305.49	13.052	10.668	OPN	PUP
PUP130	Acanthuridae	Acanthurus	triostegus	ACTR	1	222.064	5274.305	14.977	10.668	OPN	PUP
PUP130	Lethrinidae	Monotaxis	grandoculis	MOGR	8	277.66	5898.345	7.74	10.668	OPN	PUP
PUP130	Mullidae	Parupeneus	multifasciatus	PAMU	1	71.992	2309.386	13.299	10.668	OPN	PUP
PUP130	Scaridae	Scarus	psittacus	SCPS	1	99.197	2023.428	17.522	10.668	OPN	PUP
PUP130	Scaridae	Scarus	psittacus	SCPS	1	80.251	2084.952	17.96	10.668	OPN	PUP
PUP130	Lethrinidae	Monotaxis	grandoculis	MOGR	1	210.163	7871.785	18.333	10.668	OPN	PUP
PUP130	Lethrinidae	Monotaxis	grandoculis	MOGR	1	299.326	8611.838	9.157	10.668	OPN	PUP
PUP135	Labridae	Bodianus	albotaeniatus	BOBI	1	285.41	6665.529	17.088	10.0584	OPN	PUP
PUP135	Acanthuridae	Acanthurus	olivaceus	ACOL	1	255.822	4750.228	18.812	10.0584	OPN	PUP
PUP135	Acanthuridae	Acanthurus	olivaceus	ACOL	1	257.092	5170.455	15.054	10.0584	OPN	PUP
PUP135	Acanthuridae	Acanthurus	olivaceus	ACOL	1	311.194	4600.528	11.802	10.0584	OPN	PUP
PUP135	Acanthuridae	Acanthurus	olivaceus	ACOL	1	242.018	4848.36	17.317	10.0584	OPN	PUP
PUP135	Acanthuridae	Acanthurus	olivaceus	ACOL	1	249.034	5135.881	17.382	10.0584	OPN	PUP
PUP135	Acanthuridae	Acanthurus	olivaceus	ACOL	1	252.593	6313.944	16.616	10.0584	OPN	PUP
PUP135	Acanthuridae	Acanthurus	olivaceus	ACOL	1	226.489	5821.321	3.715	10.0584	OPN	PUP
PUP135	Acanthuridae	Acanthurus	olivaceus	ACOL	1	230.305	3792.419	5.604	10.0584	OPN	PUP
PUP135	Acanthuridae	Acanthurus	olivaceus	ACOL	1	199.265	3877.44	9.558	10.0584	OPN	PUP
PUP135	Acanthuridae	Acanthurus	olivaceus	ACOL	1	211.031	4056.111	11.86	10.0584	OPN	PUP
PUP135	Labridae	Bodianus	albotaeniatus	BOBI	1	140.033	4685.735	19.619	10.0584	OPN	PUP
PUP135	Labridae	Bodianus	albotaeniatus	BOBI	1	102.339	1089.662	11.746	10.0584	OPN	PUP
PUP135	Acanthuridae	Acanthurus	olivaceus	ACOL	1	287.755	4940.533	19.052	10.0584	OPN	PUP
PUP135	Mullidae	Parupeneus	multifasciatus	PAMU	1	117.924	3830.974	20.189	10.0584	OPN	PUP
PUP135	Mullidae	Parupeneus	multifasciatus	PAMU	1	57.757	4123.538	17.749	10.0584	OPN	PUP
PUP135	Mullidae	Parupeneus	multifasciatus	PAMU	1	71.092	4108.623	14.565	10.0584	OPN	PUP
PUP135	Mullidae	Parupeneus	multifasciatus	PAMU	1	124.061	3794.279	19.159	10.0584	OPN	PUP
PUP135	Labridae	Bodianus	albotaeniatus	BOBI	1	248.284	8981.52	12.042	10.0584	OPN	PUP
PUP135	Labridae	Bodianus	albotaeniatus	BOBI	1	108.466	5051.963	12.586	10.0584	OPN	PUP
PUP138	Acanthuridae	Acanthurus	blochii	ACBL	1	234.799	8394.874	6.022	11.8872	OPN	PUP
PUP138	Acanthuridae	Acanthurus	blochii	ACBL	1	273.478	6409.019	20.574	11.8872	OPN	PUP
PUP138	Lethrinidae	Monotaxis	grandoculis	MOGR	1	204.04	6035.165	22.814	11.8872	OPN	PUP
PUP138	Lethrinidae	Monotaxis	grandoculis	MOGR	1	243.637	8047.602	7.615	11.8872	OPN	PUP
PUP138	Lethrinidae	Monotaxis	grandoculis	MOGR	1	184.668	5374.232	16.394	11.8872	OPN	PUP
PUP138	Lethrinidae	Monotaxis	grandoculis	MOGR	1	348.703	6233.762	19.87	11.8872	OPN	PUP
PUP138	Lethrinidae	Monotaxis	grandoculis	MOGR	1	314.185	6379.202	19.227	11.8872	OPN	PUP
PUP138	Lethrinidae	Monotaxis	grandoculis	MOGR	1	226.117	5713.099	18.303	11.8872	OPN	PUP
PUP138	Mullidae	Parupeneus	multifasciatus	PAMU	1	100.871	6892.019	20.351	11.8872	OPN	PUP
PUP138	Lethrinidae	Monotaxis	grandoculis	MOGR	1	237.583	5922.232	9.891	11.8872	OPN	PUP
PUP138	Lethrinidae	Monotaxis	grandoculis	MOGR	1	335.29	6235.382	10.979	11.8872	OPN	PUP
PUP138	Lethrinidae	Monotaxis	grandoculis	MOGR	1	282.867	4431.012	10.086	11.8872	OPN	PUP
PUP138	Lethrinidae	Monotaxis	grandoculis	MOGR	1	209.369	5117.369	13.569	11.8872	OPN	PUP
PUP138	Acanthuridae	Acanthurus	olivaceus	ACOL	1	260.417	3472.609	7.705	11.8872	OPN	PUP
PUP138	Acanthuridae	Acanthurus	olivaceus	ACOL	1	268.988	3468.395	4.136	11.8872	OPN	PUP
PUP138	Acanthuridae	Acanthurus	olivaceus	ACOL	1	323.404	3605.007	6.787	11.8872	OPN	PUP
PUP138	Mullidae	Parupeneus	multifasciatus	PAMU	1	168.828	3555.856	12.685	11.8872	OPN	PUP
PUP138	Labridae	Bodianus	albotaeniatus	BOBI	1	91.937	2172.171	9.42	11.8872	OPN	PUP
PUP138	Scaridae	Scarus	psittacus	SCPS	1	67.075	1220.762	13.743	11.8872	OPN	PUP
PUP138	Mullidae	Parupeneus	multifasciatus	PAMU	1	72.958	3634.473	22.455	11.8872	OPN	PUP
PUP138	Mullidae	Parupeneus	multifasciatus	PAMU	1	70.213	4338.023	22.294	11.8872	OPN	PUP
PUP138	Mullidae	Parupeneus	multifasciatus	PAMU	1	56.385	4288.873	21.832	11.8872	OPN	PUP
PUP138	Mullidae	Parupeneus	multifasciatus	PAMU	1	94.607	6992.084	15.588	11.8872	OPN	PUP
PUP138	Mullidae	Parupeneus	multifasciatus	PAMU	1	85.174	6178.066	11.036	11.8872	OPN	PUP
PUP139	Scaridae	Scarus	rubroviolaceus	SCRU	1	424.586	7701.106	11.033	9.144	OPN	PUP
PUP139	Scaridae	Scarus	rubroviolaceus	SCRU	1	428.225	6693.096	3.105	9.144	OPN	PUP
PUP139	Scaridae	Scarus	rubroviolaceus	SCRU	1	405.168	6292.415	17.278	9.144	OPN	PUP
PUP139	Acanthuridae	Acanthurus	dussumieri	ACDU	1	327.653	5868.072	13.689	9.144	OPN	PUP
PUP139	Carangidae	Caranx	melampygus	CAME	1	277.235	2314.533	15.266	9.144	OPN	PUP
PUP139	Acanthuridae	Acanthurus	triostegus	ACTR	1	248.437	5282.091	17.656	9.144	OPN	PUP
PUP139	Acanthuridae	Acanthurus	triostegus	ACTR	1	186.616	3481.196	16.645	9.144	OPN	PUP
PUP139	Lethrinidae	Monotaxis	grandoculis	MOGR	1	264.47	4109.593	2.822	9.144	OPN	PUP
PUP139	Labridae	Bodianus	albotaeniatus	BOBI	1	293.943	3062.269	16.297	9.144	OPN	PUP
PUP139	Acanthuridae	Acanthurus	triostegus	ACTR	1	201.912	3779.626	10.557	9.144	OPN	PUP
PUP139	Acanthuridae	Acanthurus	triostegus	ACTR	1	166.217	3588.686	7.701	9.144	OPN	PUP
PUP139	Acanthuridae	Acanthurus	olivaceus	ACOL	1	229.84	2324.689	7.729	9.144	OPN	PUP
PUP139	Acanthuridae	Acanthurus	olivaceus	ACOL	1	238.234	2562.126	8.514	9.144	OPN	PUP
PUP139	Acanthuridae	Acanthurus	olivaceus	ACOL	1	218.231	2038.412	7.252	9.144	OPN	PUP
PUP139	Acanthuridae	Acanthurus	olivaceus	ACOL	1	244.064	2398.713	16.5	9.144	OPN	PUP
PUP139	Acanthuridae	Acanthurus	olivaceus	ACOL	1	221.502	1895.793	7.983	9.144	OPN	PUP
PUP139	Acanthuridae	Acanthurus	olivaceus	ACOL	1	240.265	2176.234	5.403	9.144	OPN	PUP
PUP139	Acanthuridae	Acanthurus	olivaceus	ACOL	1	183.168	2109.519	9.179	9.144	OPN	PUP
PUP139	Acanthuridae	Acanthurus	olivaceus	ACOL	1	220.645	2227.396	8.325	9.144	OPN	PUP
PUP139	Acanthuridae	Acanthurus	triostegus	ACTR	1	154.687	2264.356	17.834	9.144	OPN	PUP
PUP139	Acanthuridae	Acanthurus	triostegus	ACTR	1	178.114	2662.904	2.17	9.144	OPN	PUP
PUP139	Acanthuridae	Acanthurus	olivaceus	ACOL	1	205.075	2545.064	18.336	9.144	OPN	PUP
PUP139	Acanthuridae	Acanthurus	olivaceus	ACOL	1	243.376	2524.201	18.067	9.144	OPN	PUP
PUP139	Acanthuridae	Acanthurus	olivaceus	ACOL	1	259.581	2734.955	13.625	9.144	OPN	PUP
PUP139	Acanthuridae	Acanthurus	olivaceus	ACOL	1	254.959	2698.175	13.339	9.144	OPN	PUP
PUP139	Acanthuridae	Acanthurus	olivaceus	ACOL	1	252.696	2099.249	7.163	9.144	OPN	PUP
PUP139	Acanthuridae	Acanthurus	dussumieri	ACDU	1	193.362	2689.591	19.734	9.144	OPN	PUP
PUP139	Acanthuridae	Acanthurus	dussumieri	ACDU	1	265.38	2975.017	15.905	9.144	OPN	PUP
PUP139	Mullidae	Parupeneus	multifasciatus	PAMU	1	202.202	2609.985	2.228	9.144	OPN	PUP
PUP139	Acanthuridae	Acanthurus	olivaceus	ACOL	1	210.789	1944.639	12.93	9.144	OPN	PUP
PUP139	Acanthuridae	Acanthurus	triostegus	ACTR	1	169.974	7855.71	18.387	9.144	OPN	PUP
PUP139	Acanthuridae	Acanthurus	triostegus	ACTR	4	168.629	7962.917	17.528	9.144	OPN	PUP
PUP139	Acanthuridae	Acanthurus	triostegus	ACTR	1	177.85	7524.644	11.424	9.144	OPN	PUP
PUP139	Acanthuridae	Acanthurus	triostegus	ACTR	1	261.354	4810.7	16.414	9.144	OPN	PUP
PUP139	Acanthuridae	Acanthurus	triostegus	ACTR	4	173.852	5294.253	20.57	9.144	OPN	PUP
PUP139	Acanthuridae	Acanthurus	triostegus	ACTR	1	167.985	3689.187	16.064	9.144	OPN	PUP
PUP139	Acanthuridae	Acanthurus	triostegus	ACTR	2	210.571	3995.681	15.894	9.144	OPN	PUP
PUP201	Acanthuridae	Acanthurus	leucopareius	ACLE	1	138.079	6821.736	15.661	5.73909	RES	PUP
PUP201	Lethrinidae	Monotaxis	grandoculis	MOGR	1	485.178	7644.344	7.236	5.73909	RES	PUP
PUP201	Mullidae	Mulloidichthys	vanicolensis	MUVA	1	262.084	4845.21	13.455	5.73909	RES	PUP
PUP201	Mullidae	Mulloidichthys	vanicolensis	MUVA	1	192.092	4703.871	15.35	5.73909	RES	PUP
PUP201	Mullidae	Mulloidichthys	vanicolensis	MUVA	2	229.318	4973.12	14.29	5.73909	RES	PUP
PUP201	Mullidae	Mulloidichthys	vanicolensis	MUVA	1	191.815	5099.715	12.21	5.73909	RES	PUP
PUP201	Mullidae	Mulloidichthys	vanicolensis	MUVA	1	272.083	4814.847	13.866	5.73909	RES	PUP
PUP201	Mullidae	Parupeneus	insularis	PAIN	1	227.866	5315.476	14.553	5.73909	RES	PUP
PUP201	Acanthuridae	Acanthurus	leucopareius	ACLE	1	202.555	7087.585	16.9	5.73909	RES	PUP
PUP201	Acanthuridae	Acanthurus	blochii	ACBL	1	375.324	2991.697	19.979	5.73909	RES	PUP
PUP201	Acanthuridae	Acanthurus	leucopareius	ACLE	1	222.795	2743.618	16.854	5.73909	RES	PUP
PUP201	Mullidae	Parupeneus	multifasciatus	PAMU	1	209.753	4930.597	17.147	5.73909	RES	PUP
PUP201	Acanthuridae	Acanthurus	leucopareius	ACLE	1	224.133	2620.911	18.831	5.73909	RES	PUP
PUP201	Mullidae	Parupeneus	multifasciatus	PAMU	1	267.881	3284.425	16.495	5.73909	RES	PUP
PUP201	Acanthuridae	Ctenochaetus	strigosus	CTST	1	195.099	2212.138	15.292	5.73909	RES	PUP
PUP201	Carangidae	Caranx	melampygus	CAME	1	288.867	3460.511	23.028	5.73909	RES	PUP
PUP201	Mullidae	Parupeneus	cyclostomus	PACY	1	255.814	3261.863	20.908	5.73909	RES	PUP
PUP201	Mullidae	Parupeneus	cyclostomus	PACY	1	244.949	2901.024	19.597	5.73909	RES	PUP
PUP201	Acanthuridae	Ctenochaetus	strigosus	CTST	1	149.637	8137.577	14.261	5.73909	RES	PUP
PUP201	Acanthuridae	Ctenochaetus	strigosus	CTST	1	181.181	6382.104	19.591	5.73909	RES	PUP
PUP201	Acanthuridae	Ctenochaetus	strigosus	CTST	1	151.343	7832.206	18.823	5.73909	RES	PUP
PUP203	Acanthuridae	Acanthurus	triostegus	ACTR	1	200.515	7880.484	12.671	2.4384	OPN	PUP
PUP203	Acanthuridae	Acanthurus	triostegus	ACTR	1	159.438	7086.015	22.208	2.4384	OPN	PUP
PUP206	Acanthuridae	Acanthurus	leucopareius	ACLE	1	174.621	2688.587	21.62	1.524	OPN	PUP
PUP207	Acanthuridae	Acanthurus	leucopareius	ACLE	1	196.565	2501.77	13.411	1.524	OPN	PUP
PUP207	Acanthuridae	Acanthurus	leucopareius	ACLE	1	170.564	2609.317	11.29	1.524	OPN	PUP
PUP207	Labridae	Anampses	cuvier	ANCU	1	215.92	2945.125	13.215	1.524	OPN	PUP
PUP310	Acanthuridae	Acanthurus	triostegus	ACTR	1	166.973	9941.047	4.216	1.68809	OPN	PUP
PUP310	Scaridae	Scarus	rubroviolaceus	SCRU	1	439.669	7593.597	18.379	1.68809	OPN	PUP
PUP310	Scaridae	Scarus	rubroviolaceus	SCRU	1	319.533	7374.513	13.253	1.68809	OPN	PUP
HAN001A	Acanthuridae	Acanthurus	triostegus	ACTR	1	138.057	4833.923	19.839	1.00584	RES	HAN
HAN001A	Acanthuridae	Acanthurus	triostegus	ACTR	1	153.385	6511.59	21.962	1.00584	RES	HAN
HAN001A	Acanthuridae	Acanthurus	triostegus	ACTR	1	167.973	2168.436	11.297	1.00584	RES	HAN
HAN001A	Scaridae	Scarus	psittacus	SCPS	1	152.922	5405.241	22.328	1.00584	RES	HAN
HAN001A	Acanthuridae	Acanthurus	triostegus	ACTR	1	105.18	7561.939	17.993	1.00584	RES	HAN
HAN001A	Acanthuridae	Acanthurus	triostegus	ACTR	1	155.507	5433.942	20.515	1.00584	RES	HAN
HAN001A	Acanthuridae	Acanthurus	triostegus	ACTR	1	174.357	3418.96	16.825	1.00584	RES	HAN
HAN001A	Acanthuridae	Acanthurus	triostegus	ACTR	1	154.508	1646.535	10.055	1.00584	RES	HAN
HAN003A	Scaridae	Scarus	psittacus	SCPS	1	128.177	5033.56	17.138	3.048	RES	HAN
HAN003A	Acanthuridae	Ctenochaetus	strigosus	CTST	1	167.81	1653.127	11.478	3.048	RES	HAN
HAN003A	Acanthuridae	Ctenochaetus	strigosus	CTST	1	130.269	1654.414	12.329	3.048	RES	HAN
HAN003A	Acanthuridae	Naso	lituratus	NALI	1	221.207	2691.206	4.598	3.048	RES	HAN
HAN003A	Scaridae	Scarus	rubroviolaceus	SCRU	1	439.339	6832.628	6.139	3.048	RES	HAN
HAN003A	Scaridae	Scarus	psittacus	SCPS	1	194.95	3340.798	19.539	3.048	RES	HAN
HAN003A	Acanthuridae	Acanthurus	triostegus	ACTR	1	125.083	2486.604	8.049	3.048	RES	HAN
HAN003A	Acanthuridae	Acanthurus	triostegus	ACTR	1	161.104	2361.785	6.029	3.048	RES	HAN
HAN003A	Acanthuridae	Acanthurus	triostegus	ACTR	11	171.223	2670.559	8.681	3.048	RES	HAN
HAN003A	Acanthuridae	Acanthurus	triostegus	ACTR	13	162.775	2425.99	11.573	3.048	RES	HAN
HAN003A	Acanthuridae	Acanthurus	triostegus	ACTR	1	155.261	2338.923	9.812	3.048	RES	HAN
HAN003A	Acanthuridae	Acanthurus	triostegus	ACTR	13	159.478	2303.324	7.764	3.048	RES	HAN
HAN003A	Acanthuridae	Acanthurus	triostegus	ACTR	1	166.125	2422.786	16.688	3.048	RES	HAN
HAN003A	Acanthuridae	Acanthurus	triostegus	ACTR	8	156.847	2432.255	6.867	3.048	RES	HAN
HAN003A	Acanthuridae	Acanthurus	triostegus	ACTR	11	129.087	2519.971	8.751	3.048	RES	HAN
HAN003A	Acanthuridae	Acanthurus	triostegus	ACTR	1	151.351	2158.017	8.758	3.048	RES	HAN
HAN003A	Acanthuridae	Acanthurus	triostegus	ACTR	13	153.543	2228.029	11.186	3.048	RES	HAN
HAN003A	Acanthuridae	Acanthurus	triostegus	ACTR	1	134.409	2131.043	13.369	3.048	RES	HAN
HAN003A	Acanthuridae	Ctenochaetus	strigosus	CTST	1	177.837	2564.677	16.093	3.048	RES	HAN
HAN003A	Acanthuridae	Ctenochaetus	strigosus	CTST	1	163.381	4068.234	20.813	3.048	RES	HAN
HAN003A	Mullidae	Parupeneus	multifasciatus	PAMU	1	189.752	2099.258	15.467	3.048	RES	HAN
HAN003A	Acanthuridae	Ctenochaetus	strigosus	CTST	1	115.185	1593.359	9.76	3.048	RES	HAN
HAN003A	Acanthuridae	Ctenochaetus	strigosus	CTST	1	169.291	1731.475	10.767	3.048	RES	HAN
HAN003A	Acanthuridae	Ctenochaetus	strigosus	CTST	1	141.732	2921.268	20.413	3.048	RES	HAN
HAN003A	Carangidae	Caranx	melampygus	CAME	1	315.914	3049.678	17.495	3.048	RES	HAN
HAN003A	Mullidae	Parupeneus	multifasciatus	PAMU	1	233.246	2425.552	18.576	3.048	RES	HAN
HAN003A	Acanthuridae	Ctenochaetus	strigosus	CTST	1	131.116	1466.109	13.876	3.048	RES	HAN
HAN003A	Kyphosidae	Kyphosus	sp	CHUB	1	472.333	10745.894	3.771	3.048	RES	HAN
HAN006A	Kyphosidae	Kyphosus	sp	CHUB	1	278.153	5763.305	16.989	1.9812	RES	HAN
HAN006A	Kyphosidae	Kyphosus	sp	CHUB	1	277.838	6069.162	13.155	1.9812	RES	HAN
HAN006A	Scaridae	Scarus	rubroviolaceus	SCRU	1	608.453	5174.171	17.689	1.9812	RES	HAN
HAN006A	Kyphosidae	Kyphosus	sp	CHUB	1	264.965	4740.071	16.374	1.9812	RES	HAN
HAN006A	Kyphosidae	Kyphosus	sp	CHUB	1	226.13	3976.736	17.313	1.9812	RES	HAN
HAN006A	Acanthuridae	Naso	lituratus	NALI	1	229.544	6802.188	20.691	1.9812	RES	HAN
HAN006A	Acanthuridae	Acanthurus	triostegus	ACTR	1	127.515	5896.614	20.533	1.9812	RES	HAN
HAN006A	Kyphosidae	Kyphosus	sp	CHUB	1	227.544	3189.601	9.795	1.9812	RES	HAN
HAN006A	Mullidae	Mulloidichthys	flavolineatus	MUFL	1	203.18	4024.303	10.084	1.9812	RES	HAN
HAN006A	Mullidae	Mulloidichthys	flavolineatus	MUFL	1	161.26	4099.642	12.206	1.9812	RES	HAN
HAN006A	Kyphosidae	Kyphosus	sp	CHUB	1	258.898	2816.767	16.352	1.9812	RES	HAN
HAN006A	Acanthuridae	Acanthurus	triostegus	ACTR	1	169.053	4679.107	17.422	1.9812	RES	HAN
HAN006A	Acanthuridae	Acanthurus	triostegus	ACTR	1	135.183	2321.462	18.736	1.9812	RES	HAN
HAN006A	Acanthuridae	Acanthurus	triostegus	ACTR	1	149.918	3147.158	20.101	1.9812	RES	HAN
HAN006A	Scaridae	Scarus	psittacus	SCPS	1	153.387	2514.074	9.849	1.9812	RES	HAN
HAN006A	Acanthuridae	Acanthurus	triostegus	ACTR	1	129.461	3022.722	13.581	1.9812	RES	HAN
HAN006A	Mullidae	Mulloidichthys	flavolineatus	MUFL	1	190.345	2254.918	10.809	1.9812	RES	HAN
HAN006A	Scaridae	Chlorurus	perspicillatus	CHPE	1	474.764	3991.325	11.394	1.9812	RES	HAN
HAN006A	Acanthuridae	Acanthurus	leucopareius	ACLE	1	180.592	3628.055	21.042	1.9812	RES	HAN
HAN006A	Kyphosidae	Kyphosus	sp	CHUB	1	238.207	1776.597	5.406	1.9812	RES	HAN
HAN006A	Scaridae	Scarus	psittacus	SCPS	1	152.545	2507.388	5.258	1.9812	RES	HAN
HAN006A	Scaridae	Scarus	psittacus	SCPS	1	235.47	875.324	10.428	1.9812	RES	HAN
HAN006A	Scaridae	Scarus	psittacus	SCPS	1	149.265	2653.532	10.601	1.9812	RES	HAN
HAN006A	Kyphosidae	Kyphosus	sp	CHUB	1	180.121	3745.451	18.51	1.9812	RES	HAN
HAN006A	Acanthuridae	Acanthurus	triostegus	ACTR	1	154.947	2187.508	17.224	1.9812	RES	HAN
HAN006A	Acanthuridae	Acanthurus	triostegus	ACTR	1	157.152	1836.971	15.14	1.9812	RES	HAN
HAN006A	Kyphosidae	Kyphosus	sp	CHUB	1	148.908	3166.731	13.283	1.9812	RES	HAN
HAN006A	Kyphosidae	Kyphosus	sp	CHUB	1	192.251	3323.985	18.572	1.9812	RES	HAN
HAN006A	Kyphosidae	Kyphosus	sp	CHUB	1	215.076	3862.052	22.117	1.9812	RES	HAN
HAN006A	Kyphosidae	Kyphosus	sp	CHUB	1	294.574	3734.211	21.174	1.9812	RES	HAN
HAN006A	Kyphosidae	Kyphosus	sp	CHUB	1	228.824	1406.069	11.708	1.9812	RES	HAN
HAN006A	Acanthuridae	Acanthurus	triostegus	ACTR	1	169.891	4377.803	14.832	1.9812	RES	HAN
HAN006A	Acanthuridae	Acanthurus	nigroris	ACNR	1	244.789	1023.132	12.383	1.9812	RES	HAN
HAN006A	Acanthuridae	Acanthurus	triostegus	ACTR	1	141.155	4045.187	11.621	1.9812	RES	HAN
HAN006A	Acanthuridae	Acanthurus	triostegus	ACTR	1	116.312	2313.222	14.619	1.9812	RES	HAN
HAN006A	Scaridae	Scarus	psittacus	SCPS	1	174.375	1125.784	9.337	1.9812	RES	HAN
HAN006A	Scaridae	Scarus	psittacus	SCPS	1	183.547	1485.993	11.156	1.9812	RES	HAN
HAN006A	Mullidae	Mulloidichthys	flavolineatus	MUFL	1	259.208	2804.8	8.373	1.9812	RES	HAN
HAN006A	Mullidae	Mulloidichthys	flavolineatus	MUFL	1	196.383	5756.309	19.555	1.9812	RES	HAN
HAN006A	Mullidae	Mulloidichthys	flavolineatus	MUFL	1	211.748	4942.075	18.238	1.9812	RES	HAN
HAN006A	Acanthuridae	Acanthurus	triostegus	ACTR	1	164.974	2019.955	18.307	1.9812	RES	HAN
HAN006A	Mullidae	Mulloidichthys	flavolineatus	MUFL	1	228.599	2278.749	9.854	1.9812	RES	HAN
HAN006A	Acanthuridae	Acanthurus	leucopareius	ACLE	1	139.018	3218.171	20.225	1.9812	RES	HAN
HAN006A	Mullidae	Parupeneus	multifasciatus	PAMU	1	197.352	1530.554	13.339	1.9812	RES	HAN
HAN006A	Acanthuridae	Acanthurus	triostegus	ACTR	1	140.492	1949.992	17.472	1.9812	RES	HAN
HAN006A	Acanthuridae	Acanthurus	triostegus	ACTR	1	125.797	3016.007	21.168	1.9812	RES	HAN
HAN006A	Acanthuridae	Acanthurus	triostegus	ACTR	1	130.496	3145.326	14.627	1.9812	RES	HAN
HAN006A	Acanthuridae	Acanthurus	triostegus	ACTR	1	133.486	2696.421	11.554	1.9812	RES	HAN
HAN006A	Scaridae	Scarus	psittacus	SCPS	1	207.958	2892.792	10.617	1.9812	RES	HAN
HAN006A	Acanthuridae	Acanthurus	triostegus	ACTR	1	135.789	3956.395	18.913	1.9812	RES	HAN
HAN006A	Mullidae	Mulloidichthys	flavolineatus	MUFL	1	230.932	3664.908	20.402	1.9812	RES	HAN
HAN006A	Mullidae	Mulloidichthys	flavolineatus	MUFL	1	235.833	3931.835	21.997	1.9812	RES	HAN
HAN006A	Mullidae	Mulloidichthys	flavolineatus	MUFL	1	246.16	3748.99	21.833	1.9812	RES	HAN
HAN010	Scaridae	Chlorurus	spilurus	CHSO	1	131.038	2407.592	18.848	1.2192	RES	HAN
HAN010	Scaridae	Scarus	psittacus	SCPS	1	119.625	1393.691	8.027	1.2192	RES	HAN
HAN010	Scaridae	Chlorurus	spilurus	CHSO	1	89.914	1479.328	6.794	1.2192	RES	HAN
HAN010	Scaridae	Scarus	psittacus	SCPS	1	176.378	1907.282	12.103	1.2192	RES	HAN
HAN010	Acanthuridae	Acanthurus	olivaceus	ACOL	1	256.984	2318.251	18.787	1.2192	RES	HAN
HAN010	Acanthuridae	Naso	lituratus	NALI	1	362.486	1348.14	3.384	1.2192	RES	HAN
HAN010	Acanthuridae	Acanthurus	blochii	ACBL	2	372.986	1878.112	16.736	1.2192	RES	HAN
HAN010	Acanthuridae	Naso	lituratus	NALI	1	309.386	1136.083	13.044	1.2192	RES	HAN
HAN010	Acanthuridae	Acanthurus	olivaceus	ACOL	1	284.755	2287.847	16.605	1.2192	RES	HAN
HAN013	Scaridae	Scarus	psittacus	SCPS	1	211.157	4752.91	17.931	3.048	OPN	HAN
HAN013	Acanthuridae	Acanthurus	triostegus	ACTR	1	166.527	3496.062	21.334	3.048	OPN	HAN
HAN013	Scaridae	Scarus	psittacus	SCPS	1	70.399	3014.784	14.954	3.048	OPN	HAN
HAN013	Acanthuridae	Acanthurus	triostegus	ACTR	1	127.303	3675.399	10.48	3.048	OPN	HAN
HAN013	Acanthuridae	Acanthurus	triostegus	ACTR	1	151.579	3934.682	12.4	3.048	OPN	HAN
HAN013	Mullidae	Parupeneus	multifasciatus	PAMU	1	121.171	3811.33	11.57	3.048	OPN	HAN
HAN023	Acanthuridae	Zebrasoma	veliferum	ZEVE	1	249.18	4621.315	9.58	0.9144	RES	HAN
HAN023	Acanthuridae	Zebrasoma	veliferum	ZEVE	1	289.581	3453.959	9.336	0.9144	RES	HAN
HAN023	Acanthuridae	Acanthurus	dussumieri	ACDU	1	396.389	1530.183	8.629	0.9144	RES	HAN
HAN023	Scaridae	Scarus	psittacus	SCPS	1	215.445	3852.157	5.948	0.9144	RES	HAN
HAN023	Acanthuridae	Acanthurus	triostegus	ACTR	15	160.413	2907.471	15.452	0.9144	RES	HAN
HAN023	Acanthuridae	Acanthurus	triostegus	ACTR	15	140.32	3068.083	8.245	0.9144	RES	HAN
HAN023	Acanthuridae	Acanthurus	triostegus	ACTR	15	140.686	2950.821	7.352	0.9144	RES	HAN
HAN023	Acanthuridae	Acanthurus	triostegus	ACTR	15	181.252	2886.35	9.186	0.9144	RES	HAN
HAN023	Acanthuridae	Acanthurus	triostegus	ACTR	15	175.839	2938.299	13.72	0.9144	RES	HAN
HAN023	Acanthuridae	Acanthurus	triostegus	ACTR	15	185.648	3555.44	10.221	0.9144	RES	HAN
HAN023	Acanthuridae	Acanthurus	triostegus	ACTR	15	138.919	3018.478	4.526	0.9144	RES	HAN
HAN023	Acanthuridae	Acanthurus	triostegus	ACTR	15	185.161	3578.319	11.915	0.9144	RES	HAN
HAN023	Acanthuridae	Acanthurus	triostegus	ACTR	15	150.373	2938.704	9.819	0.9144	RES	HAN
HAN023	Acanthuridae	Acanthurus	triostegus	ACTR	15	163.286	3020.309	9.716	0.9144	RES	HAN
HAN023	Acanthuridae	Acanthurus	guttatus	ACGU	1	223.415	2829.012	2.714	0.9144	RES	HAN
HAN023	Kyphosidae	Kyphosus	spp	CHUB	1	450.975	3111.45	2.928	0.9144	RES	HAN
HAN023	Acanthuridae	Acanthurus	blochii	ACBL	1	323.417	2591.542	6.203	0.9144	RES	HAN
HAN023	Acanthuridae	Acanthurus	guttatus	ACGU	1	240.242	3176.798	5.254	0.9144	RES	HAN
HAN023	Acanthuridae	Ctenochaetus	strigosus	CTST	1	169.424	2620.713	14.552	0.9144	RES	HAN
HAN033	Acanthuridae	Acanthurus	dussumieri	ACDU	1	277.234	2891.286	18.734	3.048	RES	HAN
HAN033	Kyphosidae	Kyphosus	spp	CHUB	1	348.596	1790.616	11.798	3.048	RES	HAN
HAN033	Acanthuridae	Ctenochaetus	strigosus	CTST	1	153.275	3285.541	13.457	3.048	RES	HAN
HAN034	Acanthuridae	Acanthurus	triostegus	ACTR	1	162.003	5311.446	24.068	4.572	OPN	HAN
HAN034	Acanthuridae	Acanthurus	triostegus	ACTR	1	169.879	3915.507	21.092	4.572	OPN	HAN
HAN034	Acanthuridae	Acanthurus	triostegus	ACTR	2	163.106	3312.561	23.071	4.572	OPN	HAN
HAN034	Acanthuridae	Acanthurus	triostegus	ACTR	1	142.59	3005.01	21.944	4.572	OPN	HAN
HAN034	Acanthuridae	Acanthurus	olivaceus	ACOL	1	286.728	4667.101	12.755	4.572	OPN	HAN
HAN034	Acanthuridae	Naso	lituratus	NALI	1	208.146	6119.403	13.467	4.572	OPN	HAN
HAN034	Acanthuridae	Naso	lituratus	NALI	1	211.719	6463.555	15.302	4.572	OPN	HAN
HAN034	Acanthuridae	Naso	lituratus	NALI	1	187.892	5562.393	11.095	4.572	OPN	HAN
HAN034	Acanthuridae	Acanthurus	triostegus	ACTR	1	119.557	4500.063	14.755	4.572	OPN	HAN
HAN034A	Acanthuridae	Acanthurus	triostegus	ACTR	1	174.189	4154.286	22.225	3.3528	RES	HAN
HAN034A	Acanthuridae	Acanthurus	olivaceus	ACOL	1	269.22	3542.747	3.739	3.3528	RES	HAN
HAN034A	Acanthuridae	Acanthurus	triostegus	ACTR	1	208.367	3937.763	18.271	3.3528	RES	HAN
HAN043C	Lutjanidae	Lutjanus	kasmira	LUKA	1	234.056	9270.068	6.223	5.1816	RES	HAN
HAN043C	Scaridae	Chlorurus	spilurus	CHSO	1	216.029	2868.382	11.423	5.1816	RES	HAN
HAN043C	Acanthuridae	Naso	lituratus	NALI	1	197.421	2877.51	13.56	5.1816	RES	HAN
HAN043C	Acanthuridae	Acanthurus	triostegus	ACTR	1	166.256	2794.828	10.542	5.1816	RES	HAN
HAN043C	Acanthuridae	Acanthurus	triostegus	ACTR	1	130.942	2699.845	12.831	5.1816	RES	HAN
HAN043C	Acanthuridae	Acanthurus	triostegus	ACTR	1	165.559	2774.5	12.299	5.1816	RES	HAN
HAN043C	Acanthuridae	Acanthurus	triostegus	ACTR	1	187.966	2782.717	11.171	5.1816	RES	HAN
HAN043C	Acanthuridae	Acanthurus	triostegus	ACTR	6	138.407	2500.451	14.019	5.1816	RES	HAN
HAN043C	Acanthuridae	Acanthurus	triostegus	ACTR	1	145.832	3022.122	7.319	5.1816	RES	HAN
HAN043C	Acanthuridae	Acanthurus	triostegus	ACTR	1	154.689	3059.39	6.241	5.1816	RES	HAN
HAN043C	Scaridae	Scarus	psittacus	SCPS	1	157.969	2828.922	4.014	5.1816	RES	HAN
HAN043C	Scaridae	Scarus	psittacus	SCPS	1	151.073	3111.321	2.212	5.1816	RES	HAN
HAN043C	Scaridae	Scarus	psittacus	SCPS	1	147.376	3873.076	3.572	5.1816	RES	HAN
HAN043C	Scaridae	Scarus	psittacus	SCPS	1	171.401	4185.095	6.204	5.1816	RES	HAN
HAN043C	Scaridae	Scarus	psittacus	SCPS	1	97.266	3130.9	7.894	5.1816	RES	HAN
HAN043C	Scaridae	Scarus	psittacus	SCPS	1	162.155	3193.348	10.813	5.1816	RES	HAN
HAN043C	Scaridae	Scarus	psittacus	SCPS	1	144.423	2672.882	8.869	5.1816	RES	HAN
HAN043C	Scaridae	Scarus	psittacus	SCPS	1	179.758	3973.077	3.469	5.1816	RES	HAN
HAN043C	Acanthuridae	Acanthurus	triostegus	ACTR	1	148.412	2417.553	10.456	5.1816	RES	HAN
HAN043C	Scaridae	Scarus	psittacus	SCPS	9	122.719	1854.509	12.549	5.1816	RES	HAN
HAN043C	Scaridae	Scarus	psittacus	SCPS	5	165.739	1767.545	12.833	5.1816	RES	HAN
HAN043C	Acanthuridae	Naso	lituratus	NALI	1	172.426	2451.362	21.172	5.1816	RES	HAN
HAN043C	Scaridae	Chlorurus	spilurus	CHSO	1	196.768	2885.701	7.163	5.1816	RES	HAN
HAN043C	Acanthuridae	Acanthurus	olivaceus	ACOL	1	218.691	1957.681	12.18	5.1816	RES	HAN
HAN043C	Scaridae	Scarus	psittacus	SCPS	1	163.818	1835.377	15.871	5.1816	RES	HAN
HAN043C	Scaridae	Scarus	psittacus	SCPS	7	115.484	1768.234	12.274	5.1816	RES	HAN
HAN043C	Scaridae	Scarus	psittacus	SCPS	1	151.149	1541.219	7.056	5.1816	RES	HAN
HAN043C	Scaridae	Scarus	psittacus	SCPS	1	123.421	1580.926	14.591	5.1816	RES	HAN
HAN043C	Scaridae	Scarus	psittacus	SCPS	8	130.419	1743.329	13.087	5.1816	RES	HAN
HAN043C	Acanthuridae	Naso	lituratus	NALI	1	207.217	3560.344	4.133	5.1816	RES	HAN
HAN043C	Scaridae	Scarus	rubroviolaceus	SCRU	1	479.575	11129.726	11.64	5.1816	RES	HAN
HAN043C	Scaridae	Chlorurus	spilurus	CHSO	1	199.134	2463.378	14.135	5.1816	RES	HAN
HAN043C	Acanthuridae	Naso	lituratus	NALI	1	183.94	8950.791	21.706	5.1816	RES	HAN
HAN043C	Acanthuridae	Acanthurus	triostegus	ACTR	1	153.982	4593.749	18.83	5.1816	RES	HAN
HAN043C	Scaridae	Scarus	psittacus	SCPS	1	166.703	3615.956	18.872	5.1816	RES	HAN
HAN043C	Acanthuridae	Naso	lituratus	NALI	1	197.863	3438.527	6.207	5.1816	RES	HAN
HAN043C	Scaridae	Chlorurus	spilurus	CHSO	1	204.867	1445.134	11.198	5.1816	RES	HAN
HAN043C	Scaridae	Scarus	rubroviolaceus	SCRU	1	195.199	2193.272	4.593	5.1816	RES	HAN
HAN043C	Scaridae	Chlorurus	spilurus	CHSO	1	176.396	1781.822	9.205	5.1816	RES	HAN
HAN043C	Scaridae	Chlorurus	spilurus	CHSO	1	184.494	2272.39	4.514	5.1816	RES	HAN
HAN043C	Scaridae	Scarus	psittacus	SCPS	1	108.515	1689.862	9.09	5.1816	RES	HAN
HAN043C	Scaridae	Scarus	psittacus	SCPS	1	113.87	2308.809	7.64	5.1816	RES	HAN
HAN043C	Scaridae	Chlorurus	spilurus	CHSO	1	189.047	1775.145	12.944	5.1816	RES	HAN
HAN043C	Scaridae	Scarus	psittacus	SCPS	1	95.253	1982.668	10.181	5.1816	RES	HAN
HAN043C	Scaridae	Scarus	psittacus	SCPS	1	103.29	1553.335	12.87	5.1816	RES	HAN
HAN043C	Scaridae	Scarus	psittacus	SCPS	1	96.209	1551.034	10.878	5.1816	RES	HAN
HAN043C	Scaridae	Scarus	psittacus	SCPS	1	93.441	1895.412	6.039	5.1816	RES	HAN
HAN043C	Scaridae	Scarus	psittacus	SCPS	1	100.475	1849.271	12.191	5.1816	RES	HAN
HAN044	Mullidae	Parupeneus	multifasciatus	PAMU	1	245.509	2931.502	16.894	1.8288	RES	HAN
HAN044	Scaridae	Scarus	psittacus	SCPS	1	128.455	2755.112	11.806	1.8288	RES	HAN
HAN044	Scaridae	Scarus	psittacus	SCPS	2	177.67	2212.389	11.393	1.8288	RES	HAN
HAN044	Scaridae	Chlorurus	spilurus	CHSO	1	117.94	2305.937	13.077	1.8288	RES	HAN
HAN044	Scaridae	Chlorurus	spilurus	CHSO	1	136.323	2169.13	5.906	1.8288	RES	HAN
HAN044	Scaridae	Scarus	psittacus	SCPS	1	160.262	2019.715	12.708	1.8288	RES	HAN
HAN044	Scaridae	Scarus	psittacus	SCPS	1	122.962	1843.013	3.817	1.8288	RES	HAN
HAN044	Scaridae	Scarus	psittacus	SCPS	1	197.769	1283.811	9.727	1.8288	RES	HAN
HAN044	Scaridae	Scarus	psittacus	SCPS	1	179.785	1748.534	8.527	1.8288	RES	HAN
HAN044	Acanthuridae	Acanthurus	triostegus	ACTR	1	131.915	1465.707	15.363	1.8288	RES	HAN
HAN044	Acanthuridae	Acanthurus	triostegus	ACTR	4	143.349	2969.657	15.032	1.8288	RES	HAN
HAN044	Acanthuridae	Acanthurus	triostegus	ACTR	1	181.62	1666.459	11.131	1.8288	RES	HAN
HAN044	Acanthuridae	Acanthurus	triostegus	ACTR	1	199.06	2042.724	16.328	1.8288	RES	HAN
HAN044	Acanthuridae	Naso	lituratus	NALI	1	221.894	2777.892	20.611	1.8288	RES	HAN
HAN044	Acanthuridae	Acanthurus	triostegus	ACTR	1	144.518	2243.427	17.265	1.8288	RES	HAN
HAN044	Acanthuridae	Acanthurus	triostegus	ACTR	1	158.184	1909.834	16.058	1.8288	RES	HAN
HAN044	Acanthuridae	Acanthurus	triostegus	ACTR	1	158.327	1216.223	7.892	1.8288	RES	HAN
HAN044	Acanthuridae	Acanthurus	triostegus	ACTR	3	147.628	1710.769	5.632	1.8288	RES	HAN
HAN044	Acanthuridae	Acanthurus	triostegus	ACTR	1	159.893	2276.044	3.6	1.8288	RES	HAN
HAN044	Acanthuridae	Acanthurus	triostegus	ACTR	3	165.124	3634.015	17.695	1.8288	RES	HAN
HAN046	Scaridae	Chlorurus	spilurus	CHSO	1	312.549	4355.2	21.35	6.7056	RES	HAN
HAN046	Acanthuridae	Ctenochaetus	strigosus	CTST	1	166.537	2391.908	13.466	6.7056	RES	HAN
HAN046	Acanthuridae	Ctenochaetus	strigosus	CTST	1	108.254	2485.354	16.014	6.7056	RES	HAN
HAN046	Mullidae	Parupeneus	multifasciatus	PAMU	1	118.2	2090.48	18.774	6.7056	RES	HAN
HAN046	Acanthuridae	Ctenochaetus	strigosus	CTST	2	128.632	3028.053	16.428	6.7056	RES	HAN
HAN046	Acanthuridae	Ctenochaetus	strigosus	CTST	2	119.298	2760.343	19.872	6.7056	RES	HAN
HAN046	Acanthuridae	Ctenochaetus	strigosus	CTST	1	140.547	2005.246	13.087	6.7056	RES	HAN
HAN046	Acanthuridae	Acanthurus	olivaceus	ACOL	1	258.738	2346.744	18.112	6.7056	RES	HAN
HAN046	Acanthuridae	Ctenochaetus	strigosus	CTST	1	113.788	2497.749	18.388	6.7056	RES	HAN
HAN046	Acanthuridae	Naso	lituratus	NALI	1	159.635	3292.28	20.527	6.7056	RES	HAN
HAN046	Scaridae	Chlorurus	spilurus	CHSO	1	249.089	3562.313	3.765	6.7056	RES	HAN
HAN046	Acanthuridae	Ctenochaetus	strigosus	CTST	1	126.666	3026.517	12.948	6.7056	RES	HAN
HAN046	Acanthuridae	Ctenochaetus	strigosus	CTST	1	121.115	3350.672	14.011	6.7056	RES	HAN
HAN050	Acanthuridae	Acanthurus	triostegus	ACTR	1	163.973	2330.883	17.394	4.572	RES	HAN
HAN050	Scaridae	Scarus	psittacus	SCPS	1	201.115	4886.768	21.434	4.572	RES	HAN
HAN050	Acanthuridae	Naso	lituratus	NALI	1	270.083	5572.929	19.006	4.572	RES	HAN
HAN050	Mullidae	Mulloidichthys	flavolineatus	MUFL	1	400	5076.474	18.611	4.572	RES	HAN
HAN050	Mullidae	Parupeneus	multifasciatus	PAMU	1	211.414	5471.328	18.913	4.572	RES	HAN
HAN050	Acanthuridae	Acanthurus	olivaceus	ACOL	1	274.28	3440.275	7.979	4.572	RES	HAN
HAN050	Acanthuridae	Acanthurus	triostegus	ACTR	1	151.678	2075.536	16.398	4.572	RES	HAN
HAN050	Acanthuridae	Acanthurus	triostegus	ACTR	1	159.84	1628.996	12.506	4.572	RES	HAN
HAN050	Acanthuridae	Acanthurus	olivaceus	ACOL	1	265.59	3323.392	20.666	4.572	RES	HAN
HAN056	Scaridae	Scarus	psittacus	SCPS	1	218.481	4954.119	21.774	10.3632	OPN	HAN
HAN056	Acanthuridae	Naso	lituratus	NALI	1	149.051	6370.63	20.8	10.3632	OPN	HAN
HAN062	Acanthuridae	Acanthurus	xanthopterus	ACXA	1	417.671	2985.409	4.903	0.48768	RES	HAN
HAN062	Acanthuridae	Acanthurus	xanthopterus	ACXA	1	343.275	3306.528	13.44	0.48768	RES	HAN
HAN062	Acanthuridae	Acanthurus	xanthopterus	ACXA	1	299.327	2897.866	12.011	0.48768	RES	HAN
HAN062	Acanthuridae	Acanthurus	xanthopterus	ACXA	2	369.812	2843.612	16.497	0.48768	RES	HAN
HAN062	Scaridae	Scarus	rubroviolaceus	SCRU	1	595.578	1312.865	12.79	0.48768	RES	HAN
HAN062	Scaridae	Scarus	rubroviolaceus	SCRU	1	589.858	888.749	7.63	0.48768	RES	HAN
HAN062	Scaridae	Scarus	rubroviolaceus	SCRU	1	559.109	1628.516	12.09	0.48768	RES	HAN
HAN062	Acanthuridae	Acanthurus	xanthopterus	ACXA	1	404.41	3134.027	1.834	0.48768	RES	HAN
HAN062	Acanthuridae	Acanthurus	xanthopterus	ACXA	1	335.622	2625.157	10.044	0.48768	RES	HAN
HAN062	Acanthuridae	Acanthurus	xanthopterus	ACXA	1	321.234	1567.29	11.024	0.48768	RES	HAN
HAN062	Acanthuridae	Acanthurus	xanthopterus	ACXA	1	387.67	3143.759	13.105	0.48768	RES	HAN
HAN062	Acanthuridae	Acanthurus	xanthopterus	ACXA	1	365.256	3432.594	5.439	0.48768	RES	HAN
HAN062	Acanthuridae	Acanthurus	xanthopterus	ACXA	1	295.177	3643.012	7.885	0.48768	RES	HAN
HAN063A	Acanthuridae	Acanthurus	triostegus	ACTR	1	132.546	3838.627	20.478	1.00584	RES	HAN
HAN063A	Scaridae	Scarus	psittacus	SCPS	1	176.674	3178.91	21.373	1.00584	RES	HAN
HAN063A	Acanthuridae	Acanthurus	triostegus	ACTR	1	130.695	1549.189	11.458	1.00584	RES	HAN
HAN063A	Acanthuridae	Naso	unicornis	NAUN	1	232.377	1534.728	15.407	1.00584	RES	HAN
HAN063A	Acanthuridae	Acanthurus	triostegus	ACTR	1	139.144	1473.43	10.015	1.00584	RES	HAN
HAN063A	Acanthuridae	Acanthurus	triostegus	ACTR	1	158.826	1431.732	9.071	1.00584	RES	HAN
HAN063A	Acanthuridae	Acanthurus	triostegus	ACTR	1	169.969	996.252	0.953	1.00584	RES	HAN
HAN063A	Acanthuridae	Acanthurus	triostegus	ACTR	1	140.02	3098.241	12.877	1.00584	RES	HAN
HAN063A	Acanthuridae	Acanthurus	triostegus	ACTR	1	164.416	2231.182	16.675	1.00584	RES	HAN
HAN063A	Acanthuridae	Acanthurus	triostegus	ACTR	1	134.774	1776.213	8.041	1.00584	RES	HAN
HAN063A	Acanthuridae	Acanthurus	triostegus	ACTR	1	144.748	1508.972	11.216	1.00584	RES	HAN
HAN063A	Acanthuridae	Acanthurus	triostegus	ACTR	1	161.791	2013.138	11.9	1.00584	RES	HAN
HAN063A	Scaridae	Scarus	psittacus	SCPS	1	259.058	1912.247	12.177	1.00584	RES	HAN
HAN063A	Acanthuridae	Acanthurus	guttatus	ACGU	1	218.799	1129.673	13.015	1.00584	RES	HAN
HAN063A	Acanthuridae	Naso	lituratus	NALI	1	273.87	1431.88	12.57	1.00584	RES	HAN
HAN063A	Acanthuridae	Acanthurus	triostegus	ACTR	1	121.767	2972.104	16.83	1.00584	RES	HAN
HAN063A	Acanthuridae	Acanthurus	triostegus	ACTR	1	132.711	4838.579	11.803	1.00584	RES	HAN
HAN063A	Acanthuridae	Acanthurus	triostegus	ACTR	1	115.603	5270.665	11.937	1.00584	RES	HAN
HAN065	Acanthuridae	Acanthurus	triostegus	ACTR	1	42.586	1510.958	4.397	1.524	OPN	HAN
HAN065	Acanthuridae	Acanthurus	triostegus	ACTR	1	37.153	1448.829	5.055	1.524	OPN	HAN
HAN065	Acanthuridae	Acanthurus	triostegus	ACTR	1	137.713	2668.13	10.72	1.524	OPN	HAN
HAN065	Acanthuridae	Acanthurus	triostegus	ACTR	1	139.246	3137.945	7.654	1.524	OPN	HAN
HAN065	Acanthuridae	Acanthurus	triostegus	ACTR	1	162.917	2721.099	15.015	1.524	OPN	HAN
HAN065	Acanthuridae	Acanthurus	triostegus	ACTR	1	177.852	2682.738	18.683	1.524	OPN	HAN
HAN065	Acanthuridae	Acanthurus	triostegus	ACTR	4	142.264	3158.46	13.359	1.524	OPN	HAN
HAN065	Acanthuridae	Acanthurus	triostegus	ACTR	1	142.324	3159.891	13.335	1.524	OPN	HAN
HAN066	Scaridae	Chlorurus	sordidus	CHSO	1	200.864	4197.484	22.528	10.0584	RES	HAN
HAN066	Scaridae	Chlorurus	sordidus	CHSO	1	178.735	4304.973	4.884	10.0584	RES	HAN
HAN066	Acanthuridae	Ctenochaetus	strigosus	CTST	1	107.638	3667.6	7.068	10.0584	RES	HAN
HAN066	Acanthuridae	Ctenochaetus	strigosus	CTST	1	77.163	1965.626	17.129	10.0584	RES	HAN
HAN066	Acanthuridae	Ctenochaetus	strigosus	CTST	1	103.211	2474.95	9.832	10.0584	RES	HAN
HAN066	Acanthuridae	Ctenochaetus	strigosus	CTST	1	87.354	5213.233	14.353	10.0584	RES	HAN
HAN066	Acanthuridae	Ctenochaetus	strigosus	CTST	1	97.329	3064.947	6.404	10.0584	RES	HAN
HAN066	Acanthuridae	Acanthurus	olivaceus	ACOL	1	190.069	7535.178	12.569	10.0584	RES	HAN
HAN066	Mullidae	Mulloidichthys	vanicolensis	MUVA	1	172.031	3138.317	18.275	10.0584	RES	HAN
HAN066	Acanthuridae	Naso	lituratus	NALI	1	176.183	3733.006	18.371	10.0584	RES	HAN
HAN066	Acanthuridae	Ctenochaetus	strigosus	CTST	1	111.875	1845.497	16.491	10.0584	RES	HAN
HAN066	Acanthuridae	Ctenochaetus	strigosus	CTST	1	86.827	2349.721	14.034	10.0584	RES	HAN
HAN066	Scaridae	Chlorurus	sordidus	CHSO	1	253.27	4741.36	20.98	10.0584	RES	HAN
HAN066	Acanthuridae	Ctenochaetus	strigosus	CTST	1	98.197	4608.708	12.885	10.0584	RES	HAN
HAN066	Scaridae	Scarus	psittacus	SCPS	1	122.97	2794.147	19.516	10.0584	RES	HAN
HAN066	Acanthuridae	Ctenochaetus	strigosus	CTST	1	132.699	3796.808	17.377	10.0584	RES	HAN
HAN066	Scaridae	Chlorurus	sordidus	CHSO	1	249.325	3067.171	22.212	10.0584	RES	HAN
HAN066	Acanthuridae	Ctenochaetus	strigosus	CTST	1	120.16	4299.245	20.18	10.0584	RES	HAN
HAN066	Acanthuridae	Ctenochaetus	strigosus	CTST	1	124.773	2443.228	20.737	10.0584	RES	HAN
HAN066	Acanthuridae	Ctenochaetus	strigosus	CTST	1	106.127	2163.329	13.311	10.0584	RES	HAN
HAN066	Acanthuridae	Ctenochaetus	strigosus	CTST	1	107.939	3084.97	10.974	10.0584	RES	HAN
HAN095	Scaridae	Scarus	rubroviolaceus	SCRU	1	437.638	6418.672	13.794	4.2672	OPN	HAN
HAN095	Acanthuridae	Acanthurus	triostegus	ACTR	1	97.657	5124.601	10.589	4.2672	OPN	HAN
HAN095	Acanthuridae	Acanthurus	blochii	ACBL	2	216.131	6548.679	10.658	4.2672	OPN	HAN
HAN095	Acanthuridae	Acanthurus	blochii	ACBL	2	218.297	6164.329	15.78	4.2672	OPN	HAN
HAN095	Acanthuridae	Naso	lituratus	NALI	1	133.319	5025.042	5.412	4.2672	OPN	HAN
HAN095	Scaridae	Chlorurus	spilurus	CHSO	1	190.012	5210.325	9.131	4.2672	OPN	HAN
HAN095	Scaridae	Chlorurus	spilurus	CHSO	1	193.398	4281.496	18.648	4.2672	OPN	HAN
HAN116	Acanthuridae	Acanthurus	olivaceus	ACOL	1	287.439	1193.716	7.585	10.0584	OPN	HAN
HAN121A	Acanthuridae	Acanthurus	triostegus	ACTR	1	149.727	2452.978	8.17	0.9144	OPN	HAN
HAN121A	Acanthuridae	Acanthurus	triostegus	ACTR	1	79.832	3301.443	17.866	0.9144	OPN	HAN
HAN121A	Scaridae	Scarus	psittacus	SCPS	1	106.047	1742.319	8.953	0.9144	OPN	HAN
HAN121A	Scaridae	Scarus	psittacus	SCPS	1	97.142	1661.606	4.29	0.9144	OPN	HAN
HAN121A	Scaridae	Scarus	psittacus	SCPS	8	96.758	2031.177	10.975	0.9144	OPN	HAN
HAN125	Mullidae	Parupeneus	multifasciatus	PAMU	1	125.234	4575.708	15.941	7.62	OPN	HAN
HAN125	Acanthuridae	Acanthurus	triostegus	ACTR	1	194.556	5558.629	16.714	7.62	OPN	HAN
HAN125	Acanthuridae	Acanthurus	triostegus	ACTR	1	159.886	5163.073	13.813	7.62	OPN	HAN
HAN125	Acanthuridae	Acanthurus	triostegus	ACTR	1	153.951	4734.954	7.928	7.62	OPN	HAN
HAN125	Acanthuridae	Acanthurus	nigroris	ACNR	1	108.334	2016.67	2.788	7.62	OPN	HAN
HAN126	Mullidae	Mulloidichthys	vanicolensis	MUVA	1	276.806	6982.675	19.645	3.048	OPN	HAN
HAN126	Lethrinidae	Monotaxis	grandoculis	MOGR	1	284.532	6032.468	23.115	3.048	OPN	HAN
HAN126	Acanthuridae	Acanthurus	blochii	ACBL	1	358.289	3670.484	9.809	3.048	OPN	HAN
HAN126	Carangidae	Caranx	melampygus	CAME	1	369.907	4681.246	13.588	3.048	OPN	HAN
HAN126	Carangidae	Caranx	melampygus	CAME	1	395.631	4534.671	10.489	3.048	OPN	HAN
HAN129	Acanthuridae	Acanthurus	triostegus	ACTR	1	145.587	3267.633	22.084	5.4864	OPN	HAN
HAN129	Acanthuridae	Acanthurus	triostegus	ACTR	1	130.274	2311.682	3.373	5.4864	OPN	HAN
HAN129	Acanthuridae	Acanthurus	triostegus	ACTR	1	193.475	3724.871	18.579	5.4864	OPN	HAN
HAN129	Scaridae	Scarus	psittacus	SCPS	1	151.356	3873.803	9.47	5.4864	OPN	HAN
HAN129	Scaridae	Scarus	psittacus	SCPS	1	168.307	3406.06	13.654	5.4864	OPN	HAN
HAN129	Acanthuridae	Acanthurus	triostegus	ACTR	1	152.317	1924.969	8.771	5.4864	OPN	HAN
HAN129	Scaridae	Scarus	psittacus	SCPS	1	166.935	1670.292	11.492	5.4864	OPN	HAN
HAN129	Scaridae	Scarus	psittacus	SCPS	1	172.867	1591.645	12.495	5.4864	OPN	HAN
HAN129	Scaridae	Scarus	psittacus	SCPS	1	138.543	1564.649	12.134	5.4864	OPN	HAN
HAN129	Scaridae	Scarus	psittacus	SCPS	1	131.383	1631.525	9.239	5.4864	OPN	HAN
HAN129	Scaridae	Scarus	psittacus	SCPS	1	155.22	1646.4	9.934	5.4864	OPN	HAN
HAN129	Scaridae	Scarus	psittacus	SCPS	1	156.71	1713.272	13.664	5.4864	OPN	HAN
HAN129	Scaridae	Scarus	psittacus	SCPS	1	101.501	1714.049	6.516	5.4864	OPN	HAN
HAN129	Scaridae	Scarus	psittacus	SCPS	1	137.643	1585.873	10.343	5.4864	OPN	HAN
HAN129	Scaridae	Scarus	psittacus	SCPS	1	142.013	1661.697	12.334	5.4864	OPN	HAN
HAN151	Mullidae	Parupeneus	multifasciatus	PAMU	1	203.395	2927.087	20.876	3.6576	OPN	HAN
HAN151	Mullidae	Parupeneus	multifasciatus	PAMU	1	180.305	3262.966	22.515	3.6576	OPN	HAN
HAN151	Mullidae	Parupeneus	multifasciatus	PAMU	1	193.199	2874.005	15.363	3.6576	OPN	HAN
HAN151	Scaridae	Scarus	psittacus	SCPS	1	197.528	2285.452	11.473	3.6576	OPN	HAN
HAN151	Scaridae	Scarus	psittacus	SCPS	1	175.913	2441.927	6.057	3.6576	OPN	HAN
HAN151	Scaridae	Scarus	psittacus	SCPS	1	169.517	2680.687	9.148	3.6576	OPN	HAN
HAN151	Acanthuridae	Acanthurus	triostegus	ACTR	1	182.215	3050.853	9.248	3.6576	OPN	HAN
HAN151	Scaridae	Scarus	psittacus	SCPS	1	208.106	2261.258	3.63	3.6576	OPN	HAN
HAN151	Scaridae	Scarus	psittacus	SCPS	1	232.564	2249.16	7.548	3.6576	OPN	HAN
HAN151	Mullidae	Parupeneus	multifasciatus	PAMU	1	133.511	2595.274	9.883	3.6576	OPN	HAN
HAN151	Acanthuridae	Acanthurus	triostegus	ACTR	1	190.651	2730.487	8.929	3.6576	OPN	HAN
HAN151	Mullidae	Parupeneus	multifasciatus	PAMU	1	211.545	2393.371	6.411	3.6576	OPN	HAN
HAN151	Scaridae	Scarus	psittacus	SCPS	1	208.679	1944.541	14.171	3.6576	OPN	HAN
HAN151	Scaridae	Scarus	psittacus	SCPS	1	160.851	1983.124	9.088	3.6576	OPN	HAN
HAN151	Scaridae	Scarus	psittacus	SCPS	1	223.255	1995.424	14.844	3.6576	OPN	HAN
HAN151	Acanthuridae	Acanthurus	triostegus	ACTR	7	160.761	3629.327	15.57	3.6576	OPN	HAN
HAN151	Acanthuridae	Acanthurus	triostegus	ACTR	1	163.794	3636.513	15.542	3.6576	OPN	HAN
HAN151	Acanthuridae	Acanthurus	triostegus	ACTR	1	150.521	3873.578	14.223	3.6576	OPN	HAN
HAN151	Scaridae	Scarus	psittacus	SCPS	1	150.294	2824.946	9.229	3.6576	OPN	HAN
HAN151	Scaridae	Scarus	psittacus	SCPS	1	167.275	2964.272	13.273	3.6576	OPN	HAN
HAN151	Scaridae	Scarus	psittacus	SCPS	1	215.623	3003.664	14.667	3.6576	OPN	HAN
HAN151	Acanthuridae	Acanthurus	triostegus	ACTR	1	163.093	3132.722	12.901	3.6576	OPN	HAN
HAN151	Acanthuridae	Acanthurus	triostegus	ACTR	1	162.034	2780.941	12.033	3.6576	OPN	HAN
HAN151	Scaridae	Scarus	psittacus	SCPS	1	231.758	2696.541	18.788	3.6576	OPN	HAN
HAN151	Acanthuridae	Acanthurus	triostegus	ACTR	1	179.682	3670.245	9.764	3.6576	OPN	HAN
HAN151	Acanthuridae	Acanthurus	triostegus	ACTR	1	158.455	3596.818	8.037	3.6576	OPN	HAN
HAN151	Acanthuridae	Acanthurus	triostegus	ACTR	1	255.34	4135.765	18.175	3.6576	OPN	HAN
HAN151	Acanthuridae	Naso	lituratus	NALI	1	206.632	3986.201	14.568	3.6576	OPN	HAN
HAN151	Acanthuridae	Acanthurus	triostegus	ACTR	1	160.793	3631.649	5.927	3.6576	OPN	HAN
HAN151	Acanthuridae	Acanthurus	triostegus	ACTR	1	217.732	3773.901	8.518	3.6576	OPN	HAN
HAN151	Acanthuridae	Acanthurus	triostegus	ACTR	1	144.876	3434.572	11.208	3.6576	OPN	HAN
HAN151	Acanthuridae	Acanthurus	triostegus	ACTR	1	167.296	2901.938	13.235	3.6576	OPN	HAN
HAN151	Scaridae	Scarus	psittacus	SCPS	1	179.021	2324.817	14.654	3.6576	OPN	HAN
HAN155	Acanthuridae	Acanthurus	triostegus	ACTR	1	174.716	6396.059	21.307	6.096	OPN	HAN
HAN155	Mullidae	Parupeneus	multifasciatus	PAMU	1	146.788	7926.626	3.886	6.096	OPN	HAN
HAN159	Acanthuridae	Naso	lituratus	NALI	1	121.908	3851.262	7.263	12.4968	OPN	HAN
HAN159	Acanthuridae	Ctenochaetus	strigosus	CTST	1	116.014	2698.838	17.976	12.4968	OPN	HAN
HAN159	Acanthuridae	Naso	lituratus	NALI	1	121.742	2900.247	4.236	12.4968	OPN	HAN
HAN159	Acanthuridae	Ctenochaetus	strigosus	CTST	1	146.948	2174.627	9.956	12.4968	OPN	HAN
HAN159	Acanthuridae	Naso	lituratus	NALI	1	158.034	2435.18	15.209	12.4968	OPN	HAN
HAN159	Scaridae	Scarus	psittacus	SCPS	1	201.606	4910.346	8.652	12.4968	OPN	HAN
HAN159	Scaridae	Scarus	psittacus	SCPS	1	148.868	4603.486	11.487	12.4968	OPN	HAN
HAN159	Acanthuridae	Ctenochaetus	strigosus	CTST	1	138.011	4324.335	13.843	12.4968	OPN	HAN
HAN159	Scaridae	Chlorurus	spilurus	CHSO	1	199.939	4404.459	14.654	12.4968	OPN	HAN
HAN159	Scaridae	Chlorurus	spilurus	CHSO	1	172.262	3666.209	17.178	12.4968	OPN	HAN
HAN159	Mullidae	Parupeneus	pleurostigma	PAPL	1	147.503	3298.793	13.467	12.4968	OPN	HAN
HAN159	Mullidae	Parupeneus	multifasciatus	PAMU	1	97.445	2691.067	15.529	12.4968	OPN	HAN
HAN159	Acanthuridae	Ctenochaetus	strigosus	CTST	1	112.161	3481.684	5.065	12.4968	OPN	HAN
HAN159	Acanthuridae	Acanthurus	olivaceus	ACOL	1	284.852	5072.404	12.936	12.4968	OPN	HAN
HAN159	Acanthuridae	Acanthurus	olivaceus	ACOL	1	248.057	4413.26	6.607	12.4968	OPN	HAN
HAN159	Acanthuridae	Naso	lituratus	NALI	1	159.389	6522.051	21.856	12.4968	OPN	HAN
HAN159	Acanthuridae	Acanthurus	olivaceus	ACOL	1	166.639	6820.895	1.021	12.4968	OPN	HAN
HAN159	Acanthuridae	Acanthurus	olivaceus	ACOL	1	245.407	5439.553	7.139	12.4968	OPN	HAN
HAN184	Scaridae	Scarus	psittacus	SCPS	1	81.346	2912.194	14.818	2.1336	OPN	HAN
HAN184	Scaridae	Scarus	psittacus	SCPS	1	91.964	2909.109	14.48	2.1336	OPN	HAN
HAN184	Scaridae	Scarus	psittacus	SCPS	1	117.034	2635.127	15.758	2.1336	OPN	HAN
HAN184	Mullidae	Parupeneus	multifasciatus	PAMU	1	146.341	1818.125	15.663	2.1336	OPN	HAN
HAN184	Mullidae	Parupeneus	multifasciatus	PAMU	1	124.592	1898.514	10.569	2.1336	OPN	HAN
HAN184	Scaridae	Calotomus	carolinus	CACA	1	152.809	3288.598	16.437	2.1336	OPN	HAN
HAN186A	Acanthuridae	Acanthurus	olivaceus	ACOL	1	298.552	1960.996	11.797	13.716	OPN	HAN
HAN186A	Mullidae	Parupeneus	pleurostigma	PAPL	1	143.482	1451.471	11.263	13.716	OPN	HAN
HAN186A	Acanthuridae	Naso	lituratus	NALI	1	320.698	4685.858	4.642	13.716	OPN	HAN
HAN186A	Mullidae	Parupeneus	multifasciatus	PAMU	1	184.42	5444.962	6.447	13.716	OPN	HAN
HAN256	Scaridae	Scarus	psittacus	SCPS	1	221.818	4405.999	19.829	4.2672	RES	HAN
HAN256	Acanthuridae	Acanthurus	triostegus	ACTR	1	178.858	4407.789	8.639	4.2672	RES	HAN
HAN256	Acanthuridae	Acanthurus	triostegus	ACTR	1	155.413	2967.177	22.183	4.2672	RES	HAN
HAN256	Scaridae	Scarus	psittacus	SCPS	1	210.193	2009.832	6.543	4.2672	RES	HAN
HAN256	Acanthuridae	Naso	lituratus	NALI	1	145.892	4871.468	9.526	4.2672	RES	HAN
HAN262	Acanthuridae	Acanthurus	triostegus	ACTR	1	49.342	1345.333	4.151	3.048	OPN	HAN
HAN262	Acanthuridae	Acanthurus	triostegus	ACTR	6	166.822	4135.806	7.939	3.048	OPN	HAN
HAN262	Acanthuridae	Acanthurus	triostegus	ACTR	1	161.108	4135.454	7.928	3.048	OPN	HAN
HAN262	Acanthuridae	Acanthurus	triostegus	ACTR	1	182.357	2434.603	16.975	3.048	OPN	HAN
HAN262	Acanthuridae	Acanthurus	triostegus	ACTR	1	173.996	2382.936	12.618	3.048	OPN	HAN
HAN262	Acanthuridae	Acanthurus	triostegus	ACTR	1	147.34	2509.737	7.457	3.048	OPN	HAN
HAN262	Acanthuridae	Acanthurus	triostegus	ACTR	1	211.874	2614.301	10.579	3.048	OPN	HAN
HAN262	Acanthuridae	Acanthurus	triostegus	ACTR	1	133.356	2709.676	4.901	3.048	OPN	HAN
HAN262	Acanthuridae	Acanthurus	triostegus	ACTR	1	148.78	2490.732	7.1	3.048	OPN	HAN
HAN262	Acanthuridae	Acanthurus	triostegus	ACTR	1	178.157	2714.564	8.799	3.048	OPN	HAN
HAN262	Acanthuridae	Naso	unicornis	NAUN	1	248.668	3845.631	7.487	3.048	OPN	HAN
HAN262	Acanthuridae	Naso	unicornis	NAUN	1	231.839	3642.149	17.734	3.048	OPN	HAN
HAN266	Acanthuridae	Acanthurus	blochii	ACBL	1	349.61	1453.185	6.401	0.9144	RES	HAN
HAN266	Acanthuridae	Acanthurus	blochii	ACBL	1	354.837	1653.803	7.337	0.9144	RES	HAN
HAN266	Acanthuridae	Acanthurus	blochii	ACBL	1	308.211	2410.646	13.466	0.9144	RES	HAN
HAN266	Acanthuridae	Acanthurus	triostegus	ACTR	1	154.435	2466.513	18.17	0.9144	RES	HAN
HAN274	Scaridae	Scarus	psittacus	SCPS	1	171.621	1788.828	11.854	3.048	OPN	HAN
HAN274	Scaridae	Scarus	psittacus	SCPS	1	164.917	1879.711	15.136	3.048	OPN	HAN
HAN274	Scaridae	Scarus	psittacus	SCPS	1	178.039	1852.146	7.558	3.048	OPN	HAN
HAN274	Scaridae	Scarus	psittacus	SCPS	1	172.756	1778.683	9.627	3.048	OPN	HAN
HAN281B	Acanthuridae	Naso	lituratus	NALI	1	190.161	6498.144	2.415	9.144	OPN	HAN
HAN281B	Acanthuridae	Acanthurus	triostegus	ACTR	1	164.43	4143.884	10.001	9.144	OPN	HAN
HAN281B	Acanthuridae	Acanthurus	olivaceus	ACOL	1	184.817	3331.766	6.006	9.144	OPN	HAN
HAN281B	Scaridae	Chlorurus	spilurus	CHSO	1	299.248	9775.069	6.797	9.144	OPN	HAN
HAN281B	Carangidae	Carangoides	ferdau	CAFE	1	630.172	5657.301	15.604	9.144	OPN	HAN
HAN281B	Acanthuridae	Acanthurus	triostegus	ACTR	1	134.716	5928.816	21.896	9.144	OPN	HAN
HAN281B	Acanthuridae	Acanthurus	triostegus	ACTR	1	167.99	8026.56	3.167	9.144	OPN	HAN
HAN281B	Acanthuridae	Acanthurus	olivaceus	ACOL	1	198.023	8391.471	6.209	9.144	OPN	HAN
HAN281B	Acanthuridae	Acanthurus	triostegus	ACTR	1	133.276	5573.198	2.558	9.144	OPN	HAN
HAN281B	Acanthuridae	Acanthurus	triostegus	ACTR	1	164.412	3110.509	21.692	9.144	OPN	HAN
HAN281B	Acanthuridae	Acanthurus	triostegus	ACTR	1	137.266	3218.737	21.816	9.144	OPN	HAN
HAN281B	Acanthuridae	Acanthurus	olivaceus	ACOL	1	265.753	8213.444	16.986	9.144	OPN	HAN
HAN281B	Acanthuridae	Acanthurus	triostegus	ACTR	1	198.551	7281.841	13.395	9.144	OPN	HAN
HAN281B	Acanthuridae	Acanthurus	olivaceus	ACOL	1	285.877	5220.77	0.948	9.144	OPN	HAN
HAN281B	Acanthuridae	Acanthurus	triostegus	ACTR	1	165.983	3827.886	6.307	9.144	OPN	HAN
HAN281B	Acanthuridae	Acanthurus	triostegus	ACTR	1	164.615	6870.463	5.644	9.144	OPN	HAN
HAN281B	Acanthuridae	Acanthurus	triostegus	ACTR	1	137.198	6884.648	7.538	9.144	OPN	HAN
HAN283	Mullidae	Mulloidichthys	flavolineatus	MUFL	1	310.994	3694.014	10.893	7.9248	OPN	HAN
HAN283	Mullidae	Mulloidichthys	flavolineatus	MUFL	1	310.636	3322.134	9.756	7.9248	OPN	HAN
HAN283	Mullidae	Mulloidichthys	flavolineatus	MUFL	1	300.423	3518.427	9.444	7.9248	OPN	HAN
HAN283	Acanthuridae	Naso	unicornis	NAUN	1	221.074	2759.421	12.536	7.9248	OPN	HAN
HAN283	Acanthuridae	Naso	lituratus	NALI	1	169.175	3749.716	20.166	7.9248	OPN	HAN
HAN283	Acanthuridae	Naso	lituratus	NALI	1	124.492	3410.99	22.274	7.9248	OPN	HAN
HAN283	Scaridae	Chlorurus	spilurus	CHSO	1	207.902	3969.571	18.252	7.9248	OPN	HAN
HAN283	Acanthuridae	Acanthurus	triostegus	ACTR	1	169.537	4240.177	13.45	7.9248	OPN	HAN
HAN327	Scaridae	Scarus	psittacus	SCPS	1	172.571	3927.988	21.45	9.144	RES	HAN
HAN327	Scaridae	Scarus	psittacus	SCPS	1	134.057	3569.003	0.25	9.144	RES	HAN
HAN327	Scaridae	Scarus	psittacus	SCPS	1	137.988	3748.227	3.435	9.144	RES	HAN
HAN327	Scaridae	Chlorurus	spilurus	CHSO	2	111.578	3187.382	21.089	9.144	RES	HAN
HAN327	Scaridae	Chlorurus	spilurus	CHSO	2	118.657	3013.057	20.452	9.144	RES	HAN
HAN327	Scaridae	Scarus	psittacus	SCPS	1	142.097	2959.863	20.781	9.144	RES	HAN
HAN327	Scaridae	Scarus	psittacus	SCPS	1	234.715	4526.39	13.084	9.144	RES	HAN
HAN327	Mullidae	Parupeneus	pleurostigma	PAPL	1	153.863	4413.595	15.495	9.144	RES	HAN
HAN327	Scaridae	Scarus	psittacus	SCPS	1	125.633	4267.12	21.609	9.144	RES	HAN
HAN327	Scaridae	Scarus	psittacus	SCPS	1	142.245	2407.449	6.774	9.144	RES	HAN
HAN327	Scaridae	Chlorurus	spilurus	CHSO	1	179.369	1950.811	19.557	9.144	RES	HAN
HAN327	Scaridae	Scarus	psittacus	SCPS	1	146.798	2448.085	17.96	9.144	RES	HAN
HAN327	Scaridae	Scarus	psittacus	SCPS	1	152.966	2600.212	18.355	9.144	RES	HAN
HAN327	Scaridae	Scarus	psittacus	SCPS	1	157.554	2845.89	13.092	9.144	RES	HAN
HAN327	Mullidae	Parupeneus	pleurostigma	PAPL	1	136.224	3305.085	3.539	9.144	RES	HAN
HAN327	Scaridae	Scarus	psittacus	SCPS	1	155.527	2212.006	16.642	9.144	RES	HAN
HAN327	Mullidae	Parupeneus	pleurostigma	PAPL	1	151.552	3579.175	9.537	9.144	RES	HAN
HAN327	Scaridae	Scarus	psittacus	SCPS	3	132.967	4082.429	20.413	9.144	RES	HAN
HAN327	Scaridae	Scarus	psittacus	SCPS	1	110.667	3427.115	22.967	9.144	RES	HAN
HAN327	Scaridae	Scarus	psittacus	SCPS	1	149.923	2787.08	14.424	9.144	RES	HAN
HAN327	Scaridae	Scarus	psittacus	SCPS	1	138.227	2576.574	11.485	9.144	RES	HAN
HAN327	Scaridae	Chlorurus	spilurus	CHSO	1	179.729	2905.492	14.248	9.144	RES	HAN
HAN327	Scaridae	Chlorurus	spilurus	CHSO	1	185.92	3474.604	14.538	9.144	RES	HAN
HAN329	Acanthuridae	Ctenochaetus	strigosus	CTST	1	171.753	2291.031	17.344	3.048	RES	HAN
HAN329	Acanthuridae	Ctenochaetus	strigosus	CTST	1	198.187	2374.893	7.791	3.048	RES	HAN
HAN329	Acanthuridae	Naso	lituratus	NALI	1	207.849	2084.363	12.757	3.048	RES	HAN
HAN329	Acanthuridae	Ctenochaetus	strigosus	CTST	1	172.263	3080.954	6.221	3.048	RES	HAN
HAN329	Scaridae	Chlorurus	spilurus	CHSO	1	213.284	3969.171	19.309	3.048	RES	HAN
HAN329	Acanthuridae	Ctenochaetus	strigosus	CTST	1	207.878	4108.571	15.696	3.048	RES	HAN
HAN329	Scaridae	Chlorurus	spilurus	CHSO	1	237.445	3447.025	2.195	3.048	RES	HAN
HAN329	Acanthuridae	Acanthurus	triostegus	ACTR	1	158.167	2442.285	8.763	3.048	RES	HAN
HAN329	Mullidae	Parupeneus	multifasciatus	PAMU	1	220.19	2084.278	8.245	3.048	RES	HAN
HAN329	Scaridae	Chlorurus	spilurus	CHSO	1	202.949	1530.385	12.914	3.048	RES	HAN
HAN329	Scaridae	Scarus	psittacus	SCPS	1	179.194	1700.157	8.19	3.048	RES	HAN
HAN329	Scaridae	Chlorurus	perspicillatus	CHPE	1	435.2	4280.453	13.814	3.048	RES	HAN
HAN329	Acanthuridae	Naso	lituratus	NALI	1	167.55	2201.461	15.205	3.048	RES	HAN
HAN329	Acanthuridae	Naso	lituratus	NALI	1	213.896	1892.136	12.986	3.048	RES	HAN
HAN329	Acanthuridae	Ctenochaetus	strigosus	CTST	1	147.253	3388.415	21.548	3.048	RES	HAN
HAN329	Acanthuridae	Ctenochaetus	strigosus	CTST	1	218.746	3314.26	12.15	3.048	RES	HAN
HAN329	Acanthuridae	Ctenochaetus	strigosus	CTST	1	224.49	3115.751	17.812	3.048	RES	HAN
HAN329	Acanthuridae	Naso	lituratus	NALI	1	252.853	2972.06	10.4	3.048	RES	HAN
HAN329	Acanthuridae	Naso	lituratus	NALI	1	322.711	3007.268	20.206	3.048	RES	HAN
HAN329	Acanthuridae	Zebrasoma	veliferum	ZEVE	1	299.55	4445.647	1.589	3.048	RES	HAN
HAN332	Mullidae	Parupeneus	multifasciatus	PAMU	1	120.353	4735.945	14.255	6.4008	RES	HAN
HAN332	Mullidae	Parupeneus	multifasciatus	PAMU	1	178.95	1884.31	12.125	6.4008	RES	HAN
HAN332	Acanthuridae	Ctenochaetus	strigosus	CTST	1	119.106	1647.901	14.729	6.4008	RES	HAN
HAN332	Mullidae	Parupeneus	insularis	PAIN	1	294.488	2118.445	14.02	6.4008	RES	HAN
HAN334	Acanthuridae	Ctenochaetus	strigosus	CTST	1	129.795	2906.903	22.271	6.7056	RES	HAN
HAN334	Acanthuridae	Ctenochaetus	strigosus	CTST	1	94.079	3428.63	13.918	6.7056	RES	HAN
HAN334	Scaridae	Chlorurus	sordidus	CHSO	1	187.182	5104.109	12.374	6.7056	RES	HAN
HAN334	Scaridae	Chlorurus	spilurus	CHSO	1	140.409	3841.892	18.784	6.7056	RES	HAN
HAN334	Scaridae	Chlorurus	spilurus	CHSO	1	187.746	5117.858	21.008	6.7056	RES	HAN
HAN334	Scaridae	Chlorurus	spilurus	CHSO	1	169.871	3477.875	14.623	6.7056	RES	HAN
HAN334	Acanthuridae	Ctenochaetus	strigosus	CTST	1	144.162	2246.1	16.574	6.7056	RES	HAN
HAN334	Acanthuridae	Ctenochaetus	strigosus	CTST	1	77.937	2897.116	19.079	6.7056	RES	HAN
HAN334	Acanthuridae	Acanthurus	triostegus	ACTR	1	154.446	4158.738	13.613	6.7056	RES	HAN
HAN401	Acanthuridae	Ctenochaetus	strigosus	CTST	1	104.362	3004.263	10.471	10.668	RES	HAN
HAN401	Scaridae	Chlorurus	spilurus	CHSO	1	202.18	3893.291	12.327	10.668	RES	HAN
HAN401	Scaridae	Chlorurus	spilurus	CHSO	1	189.305	3893.662	21.209	10.668	RES	HAN
HAN401	Acanthuridae	Ctenochaetus	strigosus	CTST	12	102.072	2996.158	10.387	10.668	RES	HAN
HAN401	Acanthuridae	Ctenochaetus	strigosus	CTST	1	103.697	2995.8	10.386	10.668	RES	HAN
HAN401	Acanthuridae	Ctenochaetus	strigosus	CTST	1	97.672	2933.862	12.007	10.668	RES	HAN
HAN401	Scaridae	Chlorurus	spilurus	CHSO	1	254.696	4009.276	15.283	10.668	RES	HAN
HAN401	Acanthuridae	Ctenochaetus	strigosus	CTST	1	139.826	2148.742	9.171	10.668	RES	HAN
HAN401	Acanthuridae	Ctenochaetus	strigosus	CTST	1	116.432	2261.471	11.527	10.668	RES	HAN
HAN401	Scaridae	Chlorurus	spilurus	CHSO	1	197.79	2790.894	14.998	10.668	RES	HAN
HAN401	Scaridae	Chlorurus	spilurus	CHSO	1	154.178	2559.958	21.2	10.668	RES	HAN
HAN401	Acanthuridae	Ctenochaetus	strigosus	CTST	1	99.796	2398.642	13.705	10.668	RES	HAN
HAN401	Acanthuridae	Acanthurus	achilles	ACAC	1	213.059	3695.463	22.103	10.668	RES	HAN
HAN401	Acanthuridae	Acanthurus	achilles	ACAC	1	204.212	3632.894	22.021	10.668	RES	HAN
HAN401	Acanthuridae	Acanthurus	achilles	ACAC	1	244.379	3451.406	21.261	10.668	RES	HAN
HAN401	Acanthuridae	Acanthurus	achilles	ACAC	1	225.474	3089.039	19.788	10.668	RES	HAN
HAN401	Acanthuridae	Ctenochaetus	strigosus	CTST	1	158.895	3321.716	10.19	10.668	RES	HAN
HAN401	Acanthuridae	Ctenochaetus	strigosus	CTST	1	101.187	3173.684	4.182	10.668	RES	HAN
HAN401	Scaridae	Chlorurus	spilurus	CHSO	1	236.439	6112.55	19.658	10.668	RES	HAN
HAN401	Mullidae	Parupeneus	insularis	PAIN	1	303.216	6357.638	8.452	10.668	RES	HAN
HAN402	Acanthuridae	Acanthurus	triostegus	ACTR	1	145.445	2400.626	14.708	9.144	RES	HAN
HAN402	Mullidae	Parupeneus	multifasciatus	PAMU	1	162.046	4068.521	11.413	9.144	RES	HAN
HAN402	Mullidae	Parupeneus	multifasciatus	PAMU	1	208.067	4206.708	11.32	9.144	RES	HAN
HAN402	Acanthuridae	Acanthurus	olivaceus	ACOL	1	236.065	3753.813	21.994	9.144	RES	HAN
HAN402	Acanthuridae	Acanthurus	triostegus	ACTR	1	183.688	3515.654	21.719	9.144	RES	HAN
HAN402	Scaridae	Chlorurus	perspicillatus	CHPE	1	508.021	8396.881	14.249	9.144	RES	HAN
HAN402	Acanthuridae	Acanthurus	olivaceus	ACOL	1	236.119	5619.145	20.328	9.144	RES	HAN
HAN402	Mullidae	Parupeneus	multifasciatus	PAMU	1	232.403	5006.963	10.944	9.144	RES	HAN
HAN403	Labridae	Bodianus	albotaeniatus	BOBI	1	233.024	4682.03	4.18	15.24	RES	HAN
HAN403	Acanthuridae	Ctenochaetus	strigosus	CTST	1	71.785	3528.112	13.846	15.24	RES	HAN
HAN403	Acanthuridae	Ctenochaetus	strigosus	CTST	1	94.316	2815.749	17.755	15.24	RES	HAN
HAN403	Acanthuridae	Acanthurus	olivaceus	ACOL	1	250.01	2533.737	12.652	15.24	RES	HAN
HAN403	Acanthuridae	Ctenochaetus	strigosus	CTST	2	141.59	5189.336	15.928	15.24	RES	HAN
HAN403	Mullidae	Parupeneus	multifasciatus	PAMU	1	230.61	5291.882	15.352	15.24	RES	HAN
HAN403	Mullidae	Parupeneus	pleurostigma	PAPL	1	150.597	3779.719	16.305	15.24	RES	HAN
HAN403	Acanthuridae	Ctenochaetus	strigosus	CTST	1	148.298	1818.384	15.199	15.24	RES	HAN
HAN403	Acanthuridae	Ctenochaetus	strigosus	CTST	6	144.592	1792.364	7.418	15.24	RES	HAN
HAN403	Acanthuridae	Ctenochaetus	strigosus	CTST	1	144.682	1793.365	7.407	15.24	RES	HAN
HAN403	Mullidae	Parupeneus	pleurostigma	PAPL	1	148.215	1844.417	1.785	15.24	RES	HAN
HAN403	Acanthuridae	Ctenochaetus	strigosus	CTST	1	153.793	1586.272	7.465	15.24	RES	HAN
HAN403	Acanthuridae	Ctenochaetus	strigosus	CTST	1	133.724	1378.772	1.27	15.24	RES	HAN
HAN403	Acanthuridae	Acanthurus	olivaceus	ACOL	1	241.572	1244.063	4.679	15.24	RES	HAN
HAN403	Mullidae	Parupeneus	pleurostigma	PAPL	1	226.067	1144.054	4.795	15.24	RES	HAN
HAN403	Acanthuridae	Ctenochaetus	strigosus	CTST	1	136.562	1035.504	5.525	15.24	RES	HAN
HAN404	Scaridae	Scarus	psittacus	SCPS	1	152.047	3200.145	17.174	12.192	RES	HAN
HAN404	Acanthuridae	Naso	lituratus	NALI	1	192.65	2582.85	7.682	12.192	RES	HAN
HAN404	Acanthuridae	Ctenochaetus	strigosus	CTST	1	118.708	2527.816	14.421	12.192	RES	HAN
HAN404	Acanthuridae	Ctenochaetus	strigosus	CTST	1	113.261	2387.081	11.379	12.192	RES	HAN
HAN404	Acanthuridae	Ctenochaetus	strigosus	CTST	1	153.429	2915.571	11.864	12.192	RES	HAN
HAN404	Acanthuridae	Ctenochaetus	strigosus	CTST	1	121.856	3230.59	6.649	12.192	RES	HAN
HAN404	Acanthuridae	Ctenochaetus	strigosus	CTST	1	124.167	3117.225	5.854	12.192	RES	HAN
HAN404	Acanthuridae	Ctenochaetus	strigosus	CTST	1	95.37	2632.752	11.111	12.192	RES	HAN
HAN404	Scaridae	Chlorurus	spilurus	CHSO	1	186.582	2116.167	3.878	12.192	RES	HAN
HAN404	Acanthuridae	Ctenochaetus	strigosus	CTST	1	143.3	4792.786	5.721	12.192	RES	HAN
HAN404	Acanthuridae	Naso	lituratus	NALI	1	183.591	3892.677	14.875	12.192	RES	HAN
HAN404	Acanthuridae	Ctenochaetus	strigosus	CTST	1	140.078	2577.487	10.774	12.192	RES	HAN
HAN404	Acanthuridae	Ctenochaetus	strigosus	CTST	1	135.624	4059.766	6.795	12.192	RES	HAN
HAN404	Acanthuridae	Ctenochaetus	strigosus	CTST	1	135.311	3864.473	21.02	12.192	RES	HAN
HAN404	Acanthuridae	Ctenochaetus	strigosus	CTST	1	109.882	4488.102	16.98	12.192	RES	HAN
HAN404	Scaridae	Chlorurus	spilurus	CHSO	1	190.742	3872.842	20.6	12.192	RES	HAN
HAN404	Scaridae	Scarus	psittacus	SCPS	1	156.331	4045.778	22.121	12.192	RES	HAN
HAN404	Acanthuridae	Acanthurus	olivaceus	ACOL	1	222.973	6033.667	17.19	12.192	RES	HAN
HAN405	Acanthuridae	Naso	lituratus	NALI	1	180.122	5094.426	20.226	15.24	RES	HAN
HAN405	Scaridae	Scarus	psittacus	SCPS	1	131.076	2561.345	12.603	15.24	RES	HAN
HAN405	Scaridae	Scarus	psittacus	SCPS	1	131.388	2543.111	12.396	15.24	RES	HAN
HAN405	Acanthuridae	Ctenochaetus	strigosus	CTST	1	205.493	4021.096	11.256	15.24	RES	HAN
HAN405	Acanthuridae	Ctenochaetus	strigosus	CTST	1	127.221	4854.752	23.04	15.24	RES	HAN
HAN405	Acanthuridae	Acanthurus	olivaceus	ACOL	1	236.69	8501.468	19.948	15.24	RES	HAN
HAN405	Acanthuridae	Naso	lituratus	NALI	1	131.362	7214.407	9.88	15.24	RES	HAN
HAN405	Acanthuridae	Naso	lituratus	NALI	1	129.167	7890.821	16.786	15.24	RES	HAN
HAN405	Lethrinidae	Monotaxis	grandoculis	MOGR	1	231.477	4079.033	19.407	15.24	RES	HAN
HAN406	Acanthuridae	Ctenochaetus	strigosus	CTST	1	119.489	2205.185	10.346	12.192	RES	HAN
HAN406	Scaridae	Chlorurus	spilurus	CHSO	1	210.544	2341.195	17.992	12.192	RES	HAN
HAN406	Acanthuridae	Ctenochaetus	strigosus	CTST	1	86.405	3455.963	7.686	12.192	RES	HAN
HAN406	Acanthuridae	Ctenochaetus	strigosus	CTST	13	91.039	3547.159	1.863	12.192	RES	HAN
HAN406	Acanthuridae	Ctenochaetus	strigosus	CTST	1	90.764	3546.106	1.863	12.192	RES	HAN
HAN406	Scaridae	Chlorurus	spilurus	CHSO	1	170.216	2612.53	10.675	12.192	RES	HAN
HAN406	Acanthuridae	Ctenochaetus	strigosus	CTST	1	75.688	2330.451	5.143	12.192	RES	HAN
HAN406	Acanthuridae	Ctenochaetus	strigosus	CTST	1	80.376	1883.38	11.361	12.192	RES	HAN
HAN406	Acanthuridae	Ctenochaetus	strigosus	CTST	1	93.037	2422.154	18.737	12.192	RES	HAN
HAN406	Serranidae	Cephalopholis	argus	CEAR	1	262.295	4190.181	22.231	12.192	RES	HAN
HAN406	Scaridae	Chlorurus	spilurus	CHSO	1	172.141	2655.513	11.988	12.192	RES	HAN
HAN406	Acanthuridae	Ctenochaetus	strigosus	CTST	1	134.095	2814.712	20.389	12.192	RES	HAN
HAN407	Acanthuridae	Ctenochaetus	strigosus	CTST	1	87.51	3236.5	17.713	13.716	RES	HAN
HAN407	Acanthuridae	Ctenochaetus	strigosus	CTST	1	85.116	3193.217	18.643	13.716	RES	HAN
HAN407	Acanthuridae	Ctenochaetus	strigosus	CTST	1	86.457	2137.854	7.869	13.716	RES	HAN
HAN407	Acanthuridae	Ctenochaetus	strigosus	CTST	1	109.822	2213.441	17.719	13.716	RES	HAN
HAN407	Acanthuridae	Ctenochaetus	strigosus	CTST	1	115.501	2664.331	14.974	13.716	RES	HAN
HAN407	Acanthuridae	Ctenochaetus	strigosus	CTST	1	98.939	2119.188	14.083	13.716	RES	HAN
HAN407	Acanthuridae	Ctenochaetus	strigosus	CTST	4	79.036	2008.822	12.797	13.716	RES	HAN
HAN407	Acanthuridae	Ctenochaetus	strigosus	CTST	4	101.583	1906.671	15.499	13.716	RES	HAN
HAN407	Acanthuridae	Ctenochaetus	strigosus	CTST	1	111.945	4100.551	19.898	13.716	RES	HAN
HAN407	Acanthuridae	Ctenochaetus	strigosus	CTST	1	106.199	3092.542	3.81	13.716	RES	HAN
HAN407	Acanthuridae	Ctenochaetus	strigosus	CTST	1	94.012	2305.574	13.329	13.716	RES	HAN
HAN407	Acanthuridae	Ctenochaetus	strigosus	CTST	1	107.973	2003.372	8.273	13.716	RES	HAN
HAN407	Acanthuridae	Ctenochaetus	strigosus	CTST	1	81.999	2002.249	15.824	13.716	RES	HAN
HAN407	Acanthuridae	Ctenochaetus	strigosus	CTST	1	119.528	2437.397	16.756	13.716	RES	HAN
HAN407	Acanthuridae	Ctenochaetus	strigosus	CTST	1	98.693	2750.033	13.435	13.716	RES	HAN
HAN407	Acanthuridae	Ctenochaetus	strigosus	CTST	3	135.815	2698.046	13.269	13.716	RES	HAN
HAN407	Acanthuridae	Ctenochaetus	strigosus	CTST	1	96.189	2160.949	13.862	13.716	RES	HAN
HAN408	Scaridae	Chlorurus	spilurus	CHSO	1	194.277	1865.523	1.603	6.096	RES	HAN
HAN408	Scaridae	Chlorurus	spilurus	CHSO	1	179.589	1982.539	10.049	6.096	RES	HAN
HAN408	Scaridae	Chlorurus	spilurus	CHSO	1	172.476	2852.021	12.308	6.096	RES	HAN
HAN408	Scaridae	Scarus	rubroviolaceus	SCRU	1	301.737	5758.708	7.834	6.096	RES	HAN
HAN408	Scaridae	Scarus	rubroviolaceus	SCRU	1	573.668	5208.428	11.699	6.096	RES	HAN
HAN408	Scaridae	Scarus	rubroviolaceus	SCRU	1	472.92	2170.018	5.85	6.096	RES	HAN
HAN408	Acanthuridae	Acanthurus	olivaceus	ACOL	1	195.594	2138.836	15.604	6.096	RES	HAN
HAN408	Acanthuridae	Naso	lituratus	NALI	1	181.66	2481.608	19.218	6.096	RES	HAN
HAN408	Acanthuridae	Naso	lituratus	NALI	1	183.744	2925.186	18	6.096	RES	HAN
HAN408	Acanthuridae	Naso	lituratus	NALI	1	186.304	3276.064	9.544	6.096	RES	HAN
HAN408	Scaridae	Scarus	psittacus	SCPS	1	123.96	2933.51	15.141	6.096	RES	HAN
HAN408	Scaridae	Scarus	psittacus	SCPS	1	118.204	3246.848	21.873	6.096	RES	HAN
HAN408	Scaridae	Scarus	psittacus	SCPS	1	122.269	2939.708	19.402	6.096	RES	HAN
HAN408	Scaridae	Scarus	psittacus	SCPS	1	124.552	3295.403	20.094	6.096	RES	HAN
HAN408	Acanthuridae	Acanthurus	olivaceus	ACOL	1	219.081	3996.621	14.963	6.096	RES	HAN
HAN409	Acanthuridae	Acanthurus	olivaceus	ACOL	1	241.944	2141.143	17.481	6.096	RES	HAN
HAN409	Mullidae	Parupeneus	pleurostigma	PAPL	1	205.506	2325.869	19.577	6.096	RES	HAN
HAN410	Acanthuridae	Ctenochaetus	strigosus	CTST	1	108.012	2646.632	14.926	7.62	RES	HAN
HAN410	Acanthuridae	Ctenochaetus	strigosus	CTST	1	105.758	2011.631	14.366	7.62	RES	HAN
HAN410	Acanthuridae	Ctenochaetus	strigosus	CTST	1	114.283	1648.137	16.175	7.62	RES	HAN
HAN410	Acanthuridae	Ctenochaetus	strigosus	CTST	1	133.197	2525.983	20.49	7.62	RES	HAN
HAN410	Acanthuridae	Ctenochaetus	strigosus	CTST	1	154.86	1737.968	17.221	7.62	RES	HAN
HAN410	Lethrinidae	Monotaxis	grandoculis	MOGR	1	182.21	3668.615	21.726	7.62	RES	HAN
HAN410	Lethrinidae	Monotaxis	grandoculis	MOGR	1	363.879	4214.375	21.737	7.62	RES	HAN
HAN410	Acanthuridae	Ctenochaetus	strigosus	CTST	1	134.757	2281.031	10.081	7.62	RES	HAN
HAN410	Acanthuridae	Ctenochaetus	strigosus	CTST	1	98.533	2018.863	16.995	7.62	RES	HAN
HAN410	Acanthuridae	Ctenochaetus	strigosus	CTST	1	116.682	2004.165	13.531	7.62	RES	HAN
HAN410	Acanthuridae	Ctenochaetus	strigosus	CTST	2	91.902	3613.561	23.003	7.62	RES	HAN
HAN410	Acanthuridae	Ctenochaetus	strigosus	CTST	1	184.099	3276.753	20.62	7.62	RES	HAN
HAN410	Acanthuridae	Naso	lituratus	NALI	1	177.146	3625.358	21.532	7.62	RES	HAN
HAN410	Acanthuridae	Ctenochaetus	strigosus	CTST	1	108.594	2088.481	12.494	7.62	RES	HAN
HAN410	Acanthuridae	Ctenochaetus	strigosus	CTST	1	154.165	2484.322	14.554	7.62	RES	HAN
HAN410	Acanthuridae	Naso	lituratus	NALI	1	139.25	4245.553	21.989	7.62	RES	HAN
HAN410	Acanthuridae	Ctenochaetus	strigosus	CTST	1	108.785	3983.14	13.73	7.62	RES	HAN
HAN410	Acanthuridae	Ctenochaetus	strigosus	CTST	1	161.017	3545.719	21.803	7.62	RES	HAN
HAN411	Acanthuridae	Acanthurus	triostegus	ACTR	1	137.884	4193.642	14.193	4.572	RES	HAN
HAN411	Acanthuridae	Acanthurus	triostegus	ACTR	1	205.149	3865.821	19.998	4.572	RES	HAN
HAN411	Acanthuridae	Acanthurus	triostegus	ACTR	1	136.463	4891.954	15.34	4.572	RES	HAN
HAN411	Acanthuridae	Acanthurus	triostegus	ACTR	1	167.757	5077.052	19.061	4.572	RES	HAN
HAN411	Acanthuridae	Acanthurus	triostegus	ACTR	1	185.607	5501.555	23.33	4.572	RES	HAN
HAN411	Acanthuridae	Acanthurus	triostegus	ACTR	1	130.125	3840.438	21.887	4.572	RES	HAN
HAN411	Acanthuridae	Acanthurus	triostegus	ACTR	1	171.614	4754.035	16.731	4.572	RES	HAN
HAN411	Acanthuridae	Acanthurus	triostegus	ACTR	10	194.701	4394.542	11.66	4.572	RES	HAN
HAN411	Acanthuridae	Acanthurus	triostegus	ACTR	10	147.408	4481	14.115	4.572	RES	HAN
HAN411	Acanthuridae	Acanthurus	triostegus	ACTR	10	134.44	4624.331	16.262	4.572	RES	HAN
HAN411	Scaridae	Scarus	psittacus	SCPS	1	128.667	4211.566	13.547	4.572	RES	HAN
HAN411	Scaridae	Scarus	psittacus	SCPS	4	120.267	3835.011	9.541	4.572	RES	HAN
HAN411	Scaridae	Scarus	psittacus	SCPS	1	158.634	4579.653	21.189	4.572	RES	HAN
HAN411	Scaridae	Scarus	psittacus	SCPS	1	158.724	3995.17	18.905	4.572	RES	HAN
HAN411	Scaridae	Scarus	psittacus	SCPS	2	178.679	4345.175	21.655	4.572	RES	HAN
HAN411	Acanthuridae	Ctenochaetus	strigosus	CTST	1	162.687	2509.646	17.946	4.572	RES	HAN
HAN411	Scaridae	Chlorurus	spilurus	CHSO	1	265.103	4999.185	19.266	4.572	RES	HAN
HAN411	Acanthuridae	Ctenochaetus	strigosus	CTST	1	171.474	2489.335	14.209	4.572	RES	HAN
HAN411	Acanthuridae	Ctenochaetus	strigosus	CTST	1	149.196	2383.745	16.097	4.572	RES	HAN
HAN411	Acanthuridae	Ctenochaetus	strigosus	CTST	1	144.755	2366.147	17.961	4.572	RES	HAN
HAN411	Acanthuridae	Ctenochaetus	strigosus	CTST	1	118.915	2234.935	13.095	4.572	RES	HAN
HAN411	Acanthuridae	Ctenochaetus	strigosus	CTST	1	139.211	2263.764	16.672	4.572	RES	HAN
HAN411	Acanthuridae	Ctenochaetus	strigosus	CTST	1	119.464	3101.073	18.164	4.572	RES	HAN
HAN411	Scaridae	Chlorurus	spilurus	CHSO	1	201.469	5730.774	12.954	4.572	RES	HAN
HAN411	Scaridae	Chlorurus	spilurus	CHSO	1	218.402	2342.168	3.575	4.572	RES	HAN
HAN411	Scaridae	Chlorurus	spilurus	CHSO	1	185.181	2926.934	18.642	4.572	RES	HAN
HAN411	Acanthuridae	Ctenochaetus	strigosus	CTST	1	106.357	2421.739	8.317	4.572	RES	HAN
HAN411	Acanthuridae	Ctenochaetus	strigosus	CTST	1	93.563	2498.946	10.918	4.572	RES	HAN
HAN411	Acanthuridae	Ctenochaetus	strigosus	CTST	1	153.575	5154.818	22.933	4.572	RES	HAN
HAN411	Acanthuridae	Ctenochaetus	strigosus	CTST	1	163.207	2642.846	13.357	4.572	RES	HAN
HAN411	Mullidae	Mulloidichthys	flavolineatus	MUFL	1	284.689	4166.114	22.374	4.572	RES	HAN
HAN411	Mullidae	Mulloidichthys	flavolineatus	MUFL	1	376.252	4135.484	22.338	4.572	RES	HAN
HAN412	Lethrinidae	Monotaxis	grandoculis	MOGR	1	252.177	4948.806	22.872	16.764	RES	HAN
HAN412	Acanthuridae	Ctenochaetus	strigosus	CTST	1	95.991	3251.436	18.333	16.764	RES	HAN
HAN412	Acanthuridae	Ctenochaetus	strigosus	CTST	1	89.494	3315.976	17.145	16.764	RES	HAN
HAN412	Mullidae	Parupeneus	multifasciatus	PAMU	1	139.81	1855.617	17.652	16.764	RES	HAN
HAN412	Acanthuridae	Ctenochaetus	strigosus	CTST	1	90.665	1635.472	13.468	16.764	RES	HAN
HAN412	Acanthuridae	Ctenochaetus	strigosus	CTST	1	100.338	2491.467	18.685	16.764	RES	HAN
HAN412	Acanthuridae	Ctenochaetus	strigosus	CTST	1	89.603	2268.464	18.374	16.764	RES	HAN
HAN412	Acanthuridae	Ctenochaetus	strigosus	CTST	1	121.376	2405.553	16.642	16.764	RES	HAN
HAN412	Scaridae	Chlorurus	spilurus	CHSO	1	226.296	2974.221	20.978	16.764	RES	HAN
HAN412	Scaridae	Chlorurus	spilurus	CHSO	1	159.048	2689.526	11.929	16.764	RES	HAN
HAN412	Acanthuridae	Ctenochaetus	strigosus	CTST	1	86.466	1713.821	17.013	16.764	RES	HAN
HAN412	Acanthuridae	Ctenochaetus	strigosus	CTST	1	78.052	2775.683	19.641	16.764	RES	HAN
HAN412	Scaridae	Chlorurus	spilurus	CHSO	1	192.507	2063.056	5.682	16.764	RES	HAN
HAN412	Acanthuridae	Ctenochaetus	strigosus	CTST	1	81.472	2546.754	9.113	16.764	RES	HAN
HAN412	Acanthuridae	Ctenochaetus	strigosus	CTST	1	128.507	2740.078	10.131	16.764	RES	HAN
HAN412	Acanthuridae	Ctenochaetus	strigosus	CTST	1	83.341	1616.783	17.314	16.764	RES	HAN
HAN412	Acanthuridae	Ctenochaetus	strigosus	CTST	1	116.651	4869.566	11.304	16.764	RES	HAN
HAN412	Acanthuridae	Ctenochaetus	strigosus	CTST	1	85.305	5372.34	10.075	16.764	RES	HAN
HAN412	Acanthuridae	Ctenochaetus	strigosus	CTST	1	86.273	2664.361	8.263	16.764	RES	HAN
HAN413	Acanthuridae	Ctenochaetus	strigosus	CTST	1	95.354	2076.91	18.016	10.668	RES	HAN
HAN413	Acanthuridae	Ctenochaetus	strigosus	CTST	1	113.364	1996.805	14.631	10.668	RES	HAN
HAN413	Acanthuridae	Ctenochaetus	strigosus	CTST	1	126.682	3788.868	21.819	10.668	RES	HAN
HAN413	Acanthuridae	Ctenochaetus	strigosus	CTST	1	110.601	2026.314	16.507	10.668	RES	HAN
HAN413	Acanthuridae	Ctenochaetus	strigosus	CTST	1	100.47	3363.437	18.583	10.668	RES	HAN
HAN413	Acanthuridae	Ctenochaetus	strigosus	CTST	1	86.349	2928.13	18.613	10.668	RES	HAN
HAN413	Acanthuridae	Ctenochaetus	strigosus	CTST	1	110.846	2322.169	13.964	10.668	RES	HAN
HAN413	Acanthuridae	Ctenochaetus	strigosus	CTST	1	121.584	3209.837	14.749	10.668	RES	HAN
HAN413	Acanthuridae	Ctenochaetus	strigosus	CTST	1	72.37	2579.443	10.162	10.668	RES	HAN
HAN413	Acanthuridae	Ctenochaetus	strigosus	CTST	1	108.957	4305.863	22.103	10.668	RES	HAN
HAN413	Scaridae	Chlorurus	spilurus	CHSO	1	109.491	3932.705	20.463	10.668	RES	HAN
HAN413	Acanthuridae	Ctenochaetus	strigosus	CTST	1	151.262	3313.001	7.887	10.668	RES	HAN
HAN413	Lethrinidae	Monotaxis	grandoculis	MOGR	1	185.689	5473.214	21.712	10.668	RES	HAN
HAN413	Acanthuridae	Ctenochaetus	strigosus	CTST	1	90.014	2363.648	8.535	10.668	RES	HAN
HAN413	Scaridae	Chlorurus	spilurus	CHSO	1	116.456	2000.463	9.194	10.668	RES	HAN
HAN413	Scaridae	Chlorurus	spilurus	CHSO	1	203.148	2205.034	17.034	10.668	RES	HAN
HAN413	Scaridae	Chlorurus	spilurus	CHSO	1	178.381	2024.454	11.511	10.668	RES	HAN
HAN413	Scaridae	Chlorurus	spilurus	CHSO	1	155.825	1871.857	16.538	10.668	RES	HAN
HAN413	Scaridae	Chlorurus	spilurus	CHSO	1	210.61	2058.369	15.193	10.668	RES	HAN
HAN413	Acanthuridae	Ctenochaetus	strigosus	CTST	1	90.49	2871.992	6.656	10.668	RES	HAN
HAN413	Acanthuridae	Ctenochaetus	strigosus	CTST	1	83.831	2957.487	3.15	10.668	RES	HAN
HAN413	Acanthuridae	Ctenochaetus	strigosus	CTST	1	123.22	2513.284	13.784	10.668	RES	HAN
HAN413	Acanthuridae	Ctenochaetus	strigosus	CTST	1	132.703	2422.162	9.791	10.668	RES	HAN
HAN413	Acanthuridae	Ctenochaetus	strigosus	CTST	1	89.702	2467.668	14.947	10.668	RES	HAN
HAN413	Acanthuridae	Ctenochaetus	strigosus	CTST	1	110.826	2671.477	19.516	10.668	RES	HAN
HAN414	Scaridae	Chlorurus	spilurus	CHSO	1	174.572	5776.007	22.087	3.6576	RES	HAN
HAN414	Acanthuridae	Acanthurus	triostegus	ACTR	10	134.415	8565.437	15.945	3.6576	RES	HAN
HAN414	Scaridae	Chlorurus	spilurus	CHSO	1	203.876	1725.699	7.709	3.6576	RES	HAN
HAN414	Scaridae	Chlorurus	spilurus	CHSO	1	247.685	1840.202	8.83	3.6576	RES	HAN
HAN414	Acanthuridae	Naso	lituratus	NALI	1	252.156	5521.709	13.345	3.6576	RES	HAN
HAN415	Acanthuridae	Ctenochaetus	strigosus	CTST	1	154.987	2396.824	17.824	11.2776	RES	HAN
HAN415	Acanthuridae	Ctenochaetus	strigosus	CTST	1	137.919	1941.737	13.35	11.2776	RES	HAN
HAN415	Acanthuridae	Ctenochaetus	strigosus	CTST	1	153.455	2010.468	12.992	11.2776	RES	HAN
HAN415	Acanthuridae	Acanthurus	olivaceus	ACOL	1	295.917	6066.823	4.519	11.2776	RES	HAN
HAN415	Acanthuridae	Acanthurus	olivaceus	ACOL	1	284.263	5142.014	19.167	11.2776	RES	HAN
HAN415	Acanthuridae	Acanthurus	olivaceus	ACOL	1	288.466	6760.935	21.974	11.2776	RES	HAN
HAN415	Acanthuridae	Naso	lituratus	NALI	1	170.395	7787.535	7.73	11.2776	RES	HAN
HAN415	Acanthuridae	Acanthurus	olivaceus	ACOL	1	251.644	7400.164	19.543	11.2776	RES	HAN
HAN415	Acanthuridae	Acanthurus	olivaceus	ACOL	1	333.316	7016.938	19.75	11.2776	RES	HAN
HAN415	Acanthuridae	Acanthurus	olivaceus	ACOL	1	203.064	4985.461	8.476	11.2776	RES	HAN
HAN415	Lethrinidae	Monotaxis	grandoculis	MOGR	1	214.475	7269.175	11.51	11.2776	RES	HAN
HAN415	Acanthuridae	Acanthurus	triostegus	ACTR	1	152.521	5079.12	19.335	11.2776	RES	HAN
HAN415	Acanthuridae	Acanthurus	triostegus	ACTR	2	145.483	4869.083	21.915	11.2776	RES	HAN
HAN415	Acanthuridae	Acanthurus	olivaceus	ACOL	1	256.157	3583.195	21.661	11.2776	RES	HAN
HAN415	Acanthuridae	Acanthurus	olivaceus	ACOL	1	263.511	3572.37	19.954	11.2776	RES	HAN
HAN415	Acanthuridae	Acanthurus	triostegus	ACTR	2	137.644	3398.883	17.471	11.2776	RES	HAN
HAN415	Mullidae	Parupeneus	multifasciatus	PAMU	1	151.319	5093.189	20.832	11.2776	RES	HAN
HAN415	Scaridae	Chlorurus	spilurus	CHSO	1	173.722	5206.201	21.019	11.2776	RES	HAN
HAN415	Scaridae	Chlorurus	spilurus	CHSO	1	160.227	5075.172	17.092	11.2776	RES	HAN
HAN415	Mullidae	Parupeneus	multifasciatus	PAMU	1	132.811	5097.846	16.173	11.2776	RES	HAN
HAN415	Acanthuridae	Acanthurus	triostegus	ACTR	2	145.898	4253.419	18.167	11.2776	RES	HAN
HAN415	Acanthuridae	Acanthurus	triostegus	ACTR	2	187.582	4699.337	16.296	11.2776	RES	HAN
HAN415	Mullidae	Parupeneus	cyclostomus	PACY	1	173.445	4943.951	4.199	11.2776	RES	HAN
HAN415	Scaridae	Scarus	psittacus	SCPS	1	167.398	4382.066	12.721	11.2776	RES	HAN
HAN415	Acanthuridae	Acanthurus	triostegus	ACTR	1	139.32	3055.137	16.946	11.2776	RES	HAN
HAN415	Lethrinidae	Monotaxis	grandoculis	MOGR	1	314.167	5474.614	12.992	11.2776	RES	HAN
