# Supplementary material for: Incorporating reef fish avoidance behavior improves accuracy of species distribution models
Source: PeerJ. 2020 Jun 3;8:e9246. doi: 10.7717/peerj.9246 (PMC7275679; doi:10.7717/peerj.9246)
Supplement: Data S2 [file peerj-08-9246-s004.csv]

Transect	Biomass_g	MAD_mm	Length_mm	Angle_degree	Abundance	Latitude	Longitude	Management	Aspect	Bathymetry	BPI	BPI_240	Cos_aspect	Dist_shore	Planar_curvature	CCA_cover	Coral_cover	Macroalgae_cover	Soft_cover	Turf_cover	Profile_curvature	Proximity_index	Diversity	Sin_aspect	Slope	Slope_240	Slope_of_slope	Slope_of_slope_240	Wave_power	Site
PUP001	38.82284046	628.600075	182.8770625	13.6399375	32	21.64489	-158.06639	1	1.62524	-5.5841599	0.328731	2.24877	0.0218842	157.7720032	0.177752	0	0	0	0	100	0.0426341	0	0	-0.975315	6.0932002	24.1459999	21.8013	63.2787018	14853.09961	PUP
PUP004	0.128698831	292.1606333	71.65666667	10.81133333	3	21.64273	-158.06592	1	0.76682	-8.2629099	0.206282	0.031663	-0.441602	120.9789963	-2.0836201	0	0	0	34.0073013	65.9690018	0.108896	0	0.392213	-0.891849	4.09235	20.0387001	12.5853996	56.3404999	14051.7998	PUP
PUP005	6.621154796	517.64722	189.8682	17.229	10	21.64514	-158.06548	1	0.558452	-2.28176	0.295461	3.1306901	0.251079	69.1681976	-1.34044	0	0	0	0	86.6187973	0.12788	0	0	-0.962263	3.1436801	22.2688007	9.83043	60.5695	14850.7998	PUP
PUP006	42.07854305	927.3954	885.899	17.002	1	21.64744	-158.0649	1	1.46479	-2.8636701	0.191861	2.3313401	0.737112	59.0447006	-0.694858	0	0	67.3996964	0	28.6777	0.0064558	0.124439	0.33736	-0.602419	3.5151401	24.6709003	12.8827	64.3061981	15294.09961	PUP
PUP007	3.439378616	675.9131636	158.4486364	16.34072727	11	21.64641	-158.06582	1	0.818221	-4.5905499	0.227667	2.12482	0.651926	120.1110001	-0.646282	0	0.0533978	25.2982006	0	70.8087997	0.265389	0.361313	0.477289	-0.746824	4.1001401	24.3216991	14.2177	63.6862984	15186.2002	PUP
PUP011	64.22444943	284.0885313	227.6679688	15.2481875	32	21.64828	-158.06381	1	0.652443	-1.79767	0.222805	2.3254399	0.236621	67.7614975	0.192042	0	0	64.2919006	0.006127	0	0.041108	0.108316	3.75E-04	-0.760125	1.97102	21.3479004	5.35818	59.2411003	15339.09961	PUP
PUP015	47.31636264	563.0465824	236.6247647	18.18217647	17	21.64856	-158.06546	1	1.78465	-5.71416	0.404744	2.0330701	-0.0780293	138.8359985	3.4231	0	1.13297	42.1828003	10.2252998	46.4393005	-0.0348808	0.468164	0.815512	-0.961685	5.4481401	24.7658005	19.8647003	64.3899994	15490.90039	PUP
PUP016	100.4749869	351.7756733	267.0600667	17.5019	30	21.6518	-158.06271	1	0.8032	-2.2909999	0.349815	4.89467	0.253235	57.8188019	-2.00577	0	0	66.453598	0	8.5713596	0.151959	0.116819	0.220624	-0.69229	3.6410999	31.4461002	10.2855997	65.9933014	15663	PUP
PUP017	1.034680205	200.13	144.1818	15.4362	5	21.64402	-158.06612	1	0.862258	-4.6747499	0.132119	2.7978599	-0.107574	89.8548965	-0.715748	0	0	0	0	99.9515991	0.0314844	0	0	-0.967264	3.37941	22.9505997	8.9316702	59.6733017	14534.2002	PUP
PUP019	63.59414701	498.304556	246.03008	16.8974	25	21.65089	-158.06433	1	0.710379	-3.82094	2.5805399	5.64182	0.276198	22.6357994	-0.363561	0	0.860353	40.5965996	0	18.1005001	0.637186	0.453316	0.283027	-0.929573	13.1677999	28.6378002	30.7952995	65.2714996	15667.90039	PUP
PUP020	13.19063923	382.5763733	199.3303	14.87806667	30	21.64315	-158.06727	1	0.811577	-12.4090996	-0.0425486	-0.772019	-0.230289	204.4140015	-1.18366	0	0	0	58.5713997	41.4286003	0.206679	0	0.455196	-0.955218	3.4533701	22.9435005	9.2181797	59.7318993	14228.7998	PUP
PUP023	27.16653133	355.2234353	194.3714706	14.53988235	17	21.65135	-158.06537	1	1.16257	-10.7178001	0.815263	1.75889	0.524485	134.3309937	0.208843	0	52.4894981	47.4445992	0	0	0.182011	0.434041	0.525292	-0.838359	7.9797802	28.6380997	27.031601	65.2714996	15747.2998	PUP
PUP024	149.007448	403.190659	292.3516154	14.56382051	39	21.64679	-158.06469	1	1.4896899	-1.52351	0.473459	2.8213899	0.659142	22.6492996	-3.34795	0	0	73.9315033	0	10.2052002	0.556768	0.584656	0.215436	-0.618824	4.1575999	21.3771	14.2727003	60.6161003	15162.5	PUP
PUP025	35.99509333	512.0091091	175.3328182	12.25586364	22	21.64583	-158.06777	1	0.739057	-13.7182999	0.381084	-0.356139	-0.0361214	305.7019958	0.958809	0	37.2900009	0	0	62.6749992	0.151727	0.0023979	0.465171	-0.995398	7.8888698	24.1665001	23.3118	63.4313011	15236.40039	PUP
PUP029	24.31944913	329.1701545	204.1250909	9.062727273	11	21.64215	-158.06486	1	0.87431	-7.3857799	-0.0730973	-0.261135	-0.164496	136.1519928	-3.1974299	0	0	0	35.412899	64.5870972	0.0683541	0.0082198	0.424054	-0.864213	3.6989	16.9521008	6.76791	52.323101	13857.2002	PUP
PUP030	30.68437868	531.4324071	242.5042143	12.53021429	14	21.65038	-158.06445	1	0.68296	-3.9372599	2.3492301	4.8934398	0.119365	19.4528999	-0.637783	0	4.00632	41.0581017	0	17.8013992	0.562856	1.01018	0.333209	-0.981565	12.4378996	28.6376991	28.9043999	65.268898	15629.09961	PUP
PUP032	8.694047725	488.68865	215.313875	16.9355	8	21.65337	-158.0631	1	0.665578	-5.9527302	1.1936001	4.0626001	0.652287	49.3745995	-1.97154	0	0	54.6288986	0	0	1.00576	0.383272	0	-0.632533	11.151	38.2154999	30.2446995	71.0057983	15798.59961	PUP
PUP034	0.41087866	410.0351	207.103	11.3345	2	21.64765	-158.06372	1	1.2475899	-0.911453	0.495136	2.6277201	0.725699	63.2759018	-1.4258699	0	0	55.2142982	2.29E-04	0	0.0303301	0.0950543	1.40E-05	-0.66397	1.68677	18.7674999	5.6378002	55.8347015	15234.09961	PUP
PUP036	31.54047153	735.4406917	236.4688333	9.947416667	12	21.64709	-158.06681	1	1.12059	-9.8850203	0.338182	0.842124	0.141467	208.2180023	-1.2249399	0	63.7290001	0.0182086	0	36.2528	0.0293298	0.695983	0.36903	-0.970575	4.5393	24.7658005	17.7924995	64.3899994	15367.90039	PUP
PUP037	18.20914767	510.51345	208.0975	16.99366667	6	21.65297	-158.06408	1	0.732303	-10.0790005	0.0634659	1.48203	0.324432	101.7279968	-0.813975	0	25.5694008	73.3479004	0	0	0.1283	0.0287015	0.348082	-0.937633	4.4197102	38.2154999	14.1450005	71.0057983	15803.7998	PUP
PUP069	0	NA	NA	NA	1	21.63336	-158.0749	0	0.339494	-3.6789899	0.0408555	0.96839	-0.0943957	277.4060059	0.0619965	0	0	99.0995026	0.900487	0	-0.0100063	0.0684955	0.0316594	-0.954788	1.42195	12.5080996	2.59688	42.9426994	13232.09961	PUP
PUP072	0	NA	NA	NA	1	21.63494	-158.07187	0	1.1126699	-3.4322901	0.0320226	0.266422	-0.429738	126.6389999	-3.0232799	0	0	99.9391022	0	0	0.0962844	0	0	0.18774	1.87668	11.9019003	6.2004299	41.7435989	13190.7998	PUP
PUP091	7.267284408	466.42457	198.3998	18.3936	10	21.64863	-158.06447	1	0.873713	-4.0096798	0.204993	1.68827	0.228448	63.9255981	-1.3444	0	0.201739	88.1844025	5.2277002	2.2032001	0.0891711	0.463306	0.204699	-0.92831	3.61639	24.7525997	10.9020996	64.2844009	15436.2002	PUP
PUP092	2.320301751	958.8795	109.5636667	13.862	3	21.65564	-158.06403	0	0.607628	-7.4748998	1.5254101	5.95574	0.0336966	93.6763	-0.278337	0	11.1597004	61.921299	6.96103	0	0.281377	0.128732	0.388672	-0.958651	10.3066998	38.2141991	28.6173	71.0037003	15945.90039	PUP
PUP093	4.734829054	679.0725	196.4865	10.119	6	21.6512	-158.06438	1	0.885525	-6.1583099	1.0547301	3.71785	0.539805	57.2060013	-2.15955	0	1.6708699	61.4956017	0	5.8305402	0.888808	0.648911	0.201879	-0.807671	11.2439003	28.6378002	30.1033993	65.2714996	15695.5	PUP
PUP094	39.53068249	482.3418846	253.1085385	10.24130769	13	21.65238	-158.06302	1	0.842974	-3.15501	1.22111	5.53614	-0.291274	0	-2.67644	0	0	58.3446007	0	4.8076601	0.637587	0.0493015	0.143754	-0.900699	9.2925701	37.5197983	24.8085995	70.6288986	15724.90039	PUP
PUP095A	9.086137022	327.43624	240.912	15.2486	5	21.6544	-158.06433	1	0.406701	-14.5221996	-0.126644	-0.200188	0.0546702	70.4296036	-1.02715	0	60.8927994	10.2722998	28.6910992	0	0.229017	0.995064	0.679231	-0.98954	3.5769899	38.2154999	9.4152403	71.0057983	15888.2998	PUP
PUP096	2.928837108	614.46001	155.283	13.7589	10	21.64977	-158.06493	1	1.3172801	-7.1972799	0.0807673	1.45401	0.303257	87.4785004	-3.1421101	0	11.8348999	78.3412018	4.10116	1.53091	0.127632	0.615399	0.43035	-0.918045	5.7163901	28.4999008	20.7105999	64.6287994	15596.59961	PUP
PUP097	94.92103582	340.0569458	200.4996145	17.08548193	83	21.64901	-158.06423	1	0.57752	-2.7843201	0.919474	2.96823	-0.217726	11.1190004	-0.31145	0	0	63.6797981	0.0080284	0	0.775899	0.922588	4.92E-04	-0.958731	6.1989298	25.8476009	17.2756996	63.8049011	15468.5	PUP
PUP100	0	NA	NA	NA	1	21.6354	-158.07742	0	1.16883	-9.4670401	0.231252	0.54897	0.856912	557.6099854	0.541222	0	0	88.7087021	11.2912998	0	0.0380746	0.141401	0.270162	0.33847	2.9616101	13.2237997	10.0474005	41.6428986	13465.2998	PUP
PUP101	2.984566228	409.8377938	94.063875	12.923875	16	21.63027	-158.07788	0	0.867999	-5.2440901	0.0413526	0.373898	0.993783	392.0469971	-0.108827	0	0	98.5328979	1.46714	0	-0.11267	0.0042877	0.0361222	0.0045446	1.66582	15.8978996	6.2903199	51.9794998	10761.7998	PUP
PUP103	10.67874441	551.7982	228.26125	13.924125	8	21.63659	-158.07087	0	1.25401	-4.02601	0.0681728	0.334099	0.528463	163.2619934	-1.82278	0	0	99.9977036	0	0	0.05049	0	0	-0.358836	2.4699299	12.2874002	8.3203802	40.0371017	13218.7998	PUP
PUP106	41.56513833	559.602588	189.80936	13.491	25	21.63534	-158.07034	0	0.492722	-1.85682	0.534715	1.30644	0.376245	71.7869034	-1.2186199	0	0	82.2554016	0	0	0.178568	0	0	-0.905677	3.2458799	12.2376003	7.7774801	41.7435989	13088.90039	PUP
PUP108	1.264689918	342.59641	127.9768	15.4045	10	21.62982	-158.07488	0	0.98008	-2.0719299	0.188473	0.854387	0.0959532	128.6159973	-0.806794	0	0	99.0976028	0	0	0.0286186	0	0	-0.92808	2.35728	15.8978996	7.8585501	51.9794998	11599.90039	PUP
PUP110	1.123486119	546.832775	155.58875	12.21225	4	21.63612	-158.06953	0	0.662536	-2.17242	0.131944	1.5625	0.290156	84.8527985	1.43405	0	0	99.0261002	0	0	0.090942	0	0	-0.956979	2.4372499	12.5302	6.4164801	40.4962006	13097.90039	PUP
PUP111	2.017045849	421.0842	286.51	12.676	1	21.62622	-158.07654	0	0.235368	-0.320534	0.854429	1.75738	0.772232	25.1110001	-3.98087	0	0	41.7663994	0	0	-0.098064	0	0	-0.590315	1.67425	7.03934	7.0346198	25.1284008	10678.40039	PUP
PUP112	1.766550199	608.2835	234.761	7.95	1	21.62948	-158.07962	0	0.662458	-5.6592202	0	0	0.869369	466.4140015	0.450993	0	0	100	0	0	-0.0307061	0	0	-0.433679	1.28676	10.4701004	3.6575	39.9845009	10640.2998	PUP
PUP116	14.56536046	194.5045333	153.2325714	12.40047619	21	21.63602	-158.07665	0	0.797599	-10.9063997	0.27735	0.296281	0.723164	509.8729858	0.769917	0	0	88.1925964	11.8073997	0	-0.0410281	0	0.194339	0.0312987	2.5977399	13.8134003	7.7101798	42.9496994	13615.90039	PUP
PUP127	186.4259195	407.5162672	217.7435	12.41037931	58	21.66189	-158.05736	0	0.838255	-3.5829301	0.0354633	1.90193	0.624938	126.3270035	-1.6824501	0	0	0	0	99.936203	-0.0210778	0	0	-0.762061	2.81021	12.8954	9.0776997	41.0332985	16333.09961	PUP
PUP130	113.165972	542.9115943	210.5113143	12.4116	35	21.66713	-158.05421	0	0.753786	-8.7069998	0.0506206	-0.291285	0.758414	265.8349915	-0.128009	0	0	0	0	100	0.0142537	0	0	-0.627748	2.5661299	15.6015997	6.9018002	53.1124001	15789.40039	PUP
PUP135	26.49940747	478.195215	198.8982	14.57575	20	21.66893	-158.05298	0	0.858699	-9.6083498	0.0415883	-0.0939168	0.711011	357.9599915	-0.382829	0	0	0	0	100	-0.0317727	0	0	-0.667152	2.0472801	10.8723001	6.6048398	40.1427994	15699.2002	PUP
PUP138	45.64758657	517.1303667	198.1497083	14.30733333	24	21.668	-158.05478	0	1.48492	-11.4104004	0.205343	-0.691717	0.627678	377.2189941	-0.232788	0	0	0	0	100	0.0433531	0	0	-0.578382	2.78932	15.8453999	9.2910404	53.4841995	15739	PUP
PUP139	101.6609566	375.0994405	237.0499189	12.44718919	37	21.66818	-158.05228	0	0.913312	-6.0890498	0.342123	0.573731	0.847987	254.3630066	0.879546	0	0	0	0	100	-0.048182	0	0	-0.516473	2.7147901	9.3532696	5.0751801	35.169899	15630.90039	PUP
PUP148	0	NA	NA	NA	1	21.6612	-158.05858	0	0.402239	-4.9960499	0.0146539	1.43524	0.69606	151.1649933	1.31422	0	0	0	0	100	-0.008942	0	0	-0.71613	3.0871501	18.9855003	6.1525698	55.403801	16309.59961	PUP
PUP201	48.78981697	486.0217857	236.5640952	16.39652381	21	21.64908	-158.06487	1	1.2202801	-5.73909	0.261045	1.48051	0.384733	64.9049988	1.29391	0	4.5365901	69.1399994	9.6737604	14.2999001	-0.125554	0.535324	0.67966	-0.908169	4.6143498	25.5732002	16.6110001	64.3899994	15518.40039	PUP
PUP202	0	NA	NA	NA	1	21.62805	-158.07643	0	1.32451	-1.08334	0.049995	1.2701	0.228623	107.4550018	1.2112401	0	0	99.1156998	0	0	-0.0054534	0	0	-0.545354	0.739433	14.5469999	2.5924799	49.0667	10774.2998	PUP
PUP203	2.217327825	748.32495	179.9765	17.4395	2	21.62617	-158.07879	0	0.743717	-2.4961801	0.0500143	0.126039	0.479748	135.8179932	-0.782658	0	0	98.2133026	1.2934099	0	0.0139742	0.172354	0.0485485	-0.138167	1.77288	7.16471	5.2431302	26.6627007	10865.59961	PUP
PUP204	0	NA	NA	NA	1	21.62854	-158.07785	0	0.665976	-2.93139	0	0.304339	0.900996	256.5069885	0.287102	0	0	100	0	0	-0.0169683	0	0	-0.283667	1.02889	14.1241999	3.2168	47.8848	10651.59961	PUP
PUP206	0.120975588	268.8587	174.621	21.62	1	21.62966	-158.07406	0	0.440924	-0.632265	0.502965	1.75315	0.889097	63.4276009	-1.53195	0	0	63.0639	0	0	0.189938	0	0	-0.28563	2.17272	13.4722004	5.1388402	47.1244011	11724.40039	PUP
PUP207	1.710072857	268.5404	194.3496667	12.63866667	3	21.62562	-158.07769	0	0.346346	-0.780504	0.549082	1.35899	0.8698	60	-1.91137	0	0	64.5398026	0	0	0.298503	0.0535024	0	-0.493104	2.49913	7.16471	6.3294802	26.6627007	10753.7998	PUP
PUP304	0	NA	NA	NA	1	21.65813	-158.06092	0	0.515454	-5.1863899	0.226746	2.9779799	0.343495	128.9290009	-0.0183971	0	0	0.287834	0	99.7121964	-0.0940545	0.0054842	0.0108467	-0.91968	3.21141	25.4624996	6.9507799	65.0794983	16031.7002	PUP
PUP310	14.87818783	830.3052333	308.725	11.94933333	3	21.661	-158.05764	0	0.428116	-1.68809	0.307865	3.16241	0.752014	96.2261963	0.168262	0	0	0	0	96.1015015	0.116484	0	0	-0.646861	2.3959501	13.1338997	5.3099198	42.2930984	16266.40039	PUP
HAN001A	5.005594737	462.257075	150.236125	17.60175	8	21.27149	-157.69611	1	0.820019	-1.56635	0.0548014	1.60198	-0.688856	110.1539993	0.0075379	38.6893997	35.2165985	0	9.3792105	16.0543003	-0.0592219	0.552862	0.814157	0.644613	1.49862	12.0988998	4.90765	42.7030983	6751.370117	HAN
HAN002B	0	NA	NA	NA	1	21.28027	-157.71842	0	1.23313	-0.743507	0	0	0.0167206	374.8280029	-1.33871	0	0	100	0	0	-8.38E-04	0	0	0.563464	0.170138	1.5271	0.957875	6.46736	2173.290039	HAN
HAN003	0	NA	NA	NA	1	21.26872	-157.72167	0	0.902038	-9.7099104	0	0	-0.40239	1142.420044	0.581877	0	0	0	18.2063999	81.793602	0.0058239	0.755658	0.298965	-0.877184	0.634609	3.5520301	1.7853301	15.2420998	2315.449951	HAN
HAN003A	88.52216101	294.1090107	186.3508929	11.99210714	28	21.26966	-157.69536	1	0.904558	-5.5370102	0.321369	0.718557	-0.248844	139.9530029	0.603882	0	72.8170013	0	27.1830006	0	-0.0525254	1.45064	0.549566	0.899271	4.4324098	13.9414997	15.8671999	46.3576012	7091.870117	HAN
HAN006A	101.1975397	330.3992453	203.9210755	15.16901887	53	21.27236	-157.69539	1	1.646	-1.86826	0.0918385	0.910232	-0.876029	101.7060013	-1.26926	44.6525993	27.2854996	0	9.9194403	17.4396992	-0.129726	0.0484554	0.816851	0.224254	2.0655501	9.9802303	7.56709	39.6889992	6784.870117	HAN
HAN013	3.471829621	378.0861167	141.356	14.77816667	6	21.27359	-157.72375	0	0.561588	-5.7441602	0.319878	0.481126	-0.94854	916.1610107	-0.475346	0	50.0080986	0	49.9919014	0	0.0034436	0.115748	0.424781	0.118309	3.5682099	12.5537996	10.9335003	45.0363998	2308.310059	HAN
HAN015B	0	NA	NA	NA	1	21.27794	-157.71739	0	1.77144	-1.21005	0	0	-0.433742	604.1409912	-1.44393	0	0	100	0	0	0.0026452	0	0	-0.0713481	0.364566	6.5387998	1.42458	26.1830997	2157.219971	HAN
HAN017	0	NA	NA	NA	1	21.27377	-157.71538	0	1.1881	-2.6201899	0.232929	0.146686	-0.290415	633.0999756	1.51021	0	0	16.1443005	35.6800995	48.1757011	-0.0109938	0.306657	0.570629	-0.151993	2.3095901	9.9175396	7.3011699	36.1287994	2222.040039	HAN
HAN023	163.5427049	308.6810684	219.9981579	8.699789474	19	21.26986	-157.69654	1	0.812449	-1.7209001	0.350025	2.1499	0.377759	120.0070038	4.7112498	46.5326004	48.0587006	0	3.43664	1.97205	0.03935	0.18875	0.716124	-0.925522	0.762133	13.2944002	4.1529198	44.7080994	6846.109863	HAN
HAN033	13.83384699	265.5814333	259.7016667	14.663	3	21.27094	-157.69509	1	1.30975	-4.5706801	0.233954	0.0141024	-0.601797	212.5220032	0.604958	0.0013674	65.9083023	0	34.0903015	0	0.0172669	3.1433499	0.576324	0.184263	2.85658	13.1512003	12.5537004	44.7083015	6995.779785	HAN
HAN034	10.47707696	476.1893222	183.5133333	17.50544444	9	21.26817	-157.71325	0	1.01571	-3.1616199	0.235448	0.138031	0.379407	310.2789917	-2.94858	4.77601	0	52.3703995	0	42.8535004	0.0613791	0.0083649	0.563915	-0.879374	2.9635	14.6302996	10.9741001	45.6837006	3018.100098	HAN
HAN034A	4.872265412	387.8265333	217.2586667	14.745	3	21.26841	-157.69481	1	0.590028	-7.3143501	0.541008	2.06394	-0.410757	59.3773994	1.57381	0	95.1020966	0	3.4449999	0	-0.0353887	1.56121	0.130167	0.890038	7.8812099	18.9249992	16.8931007	53.4483986	7310.979981	HAN
HAN043B	0	NA	NA	NA	1	21.27686	-157.72931	0	1.24798	-0.84686	0.0180205	0.646705	-0.15791	554.348999	0.619952	11.6949997	0	65.4451981	22.8448009	0.0149123	-0.0398984	1.7865	0.619424	0.403287	1.21638	11.5963001	4.5619302	39.6402016	2567.639893	HAN
HAN043C	57.54179037	298.9010313	164.731125	10.39110417	48	21.26984	-157.69399	1	1.1422499	-7.1227999	0.462458	0.517924	-0.874947	199.598999	0.292672	0	76.5186005	0	23.4813995	0	-0.0192023	0.352394	0.405759	0.459259	3.9967401	20.8174	15.7687998	56.6395988	7287.060059	HAN
HAN044	20.5392182	215.90947	163.90935	12.0231	20	21.27016	-157.69623	1	1.10227	-2.3500299	0.373701	1.76955	-0.0921818	150.8800049	2.29403	28.1522007	60.3969994	0	7.06147	4.3893399	-0.124735	0.748339	0.645395	0.139164	2.6210999	13.4836998	10.5241003	44.7080994	6885.189941	HAN
HAN045B	0	NA	NA	NA	1	21.27926	-157.73207	0	1.63676	-0.519667	0	0	0.17615	274.8699951	1.49474	0	0	93.1911011	0.0649073	6.74403	0.0021943	2.0938201	0.161028	0.442521	0.159649	10.1863003	0.596256	38.7680016	2605.610107	HAN
HAN046	15.89822766	286.0989154	163.3113846	15.90323077	13	21.27007	-157.69238	1	0.973883	-7.6817899	0.328358	1.46705	-0.822325	77.9832001	-0.0800135	0	69.4953995	0	18.4417992	0	0.0546485	1.80493	0.45846	0.27917	4.9498	24.0244999	15.2568998	62.3986015	7491.549805	HAN
HAN050	16.85763826	375.6286778	233.3076667	16.98966667	9	21.27062	-157.69335	1	0.713455	-5.6596498	0.0979438	0.9257	-0.90822	140.875	0.0323674	0	84.8796997	0	15.1194	0	-0.0644112	2.27402	0.394835	0.3742	1.55197	22.8806992	5.3412299	61.2057991	7306.589844	HAN
HAN056	2.244126906	566.23745	183.766	21.287	2	21.26889	-157.72395	0	1.4493901	-10.5228996	0	0.132461	-0.669091	1370.890015	-1.6791	0	0	0	0.104069	99.8958969	-0.0150827	0.0019707	0.0031004	0.0571295	0.737048	6.2613401	2.44473	26.2796993	2491.330078	HAN
HAN062	140.0815916	256.9952615	406.4614615	9.899384615	13	21.27051	-157.69684	1	1.1155699	-1.37295	0.127657	2.06078	-0.792307	90.6867981	0.94353	38.3390999	5.4716101	0	8.1592798	45.2737007	-0.0171961	0.540593	0.790744	-0.53885	0.73794	12.7180004	3.2219999	43.8941002	6731.040039	HAN
HAN063A	14.60792679	234.3653444	167.0993333	12.65533333	18	21.27014	-157.69622	1	1.10174	-2.3922701	0.375706	1.7570699	-0.0832145	152.0769958	2.2306199	26.9752007	62.2589989	0	7.0015898	3.76423	-0.132458	0.75596	0.629244	0.161961	2.68941	13.5138998	10.8409004	44.7080994	6889.319824	HAN
HAN065	5.334201847	256.100625	122.756875	11.02725	8	21.27163	-157.71357	0	1.47427	-1.48728	0.0256086	0.740756	-0.201958	446.0939941	0.807389	0	0	0	0	100	-0.0714451	0	0	-0.939934	1.33018	6.7683802	5.1603599	27.6816998	2568.909912	HAN
HAN066	13.61065731	354.7118952	138.3209048	15.24333333	21	21.26919	-157.69189	1	0.875209	-12.0272999	0.268478	0.671709	-0.799286	111.1309967	-0.465816	0	59.7989998	0	23.5589008	0	0.0530173	0.260518	0.733497	0.376414	4.7320299	32.7524986	14.5326996	67.3794022	7621.75	HAN
HAN090	0	NA	NA	NA	1	21.26817	-157.72892	0	0.290485	-13.5937004	0	0.182714	0.229767	1463.089966	0.46927	0	0	0	58.7918015	41.2081985	0.0200273	0.0621953	0.427024	-0.96431	1.77694	6.31814	3.41309	24.2339993	2849.959961	HAN
HAN095	20.42779317	553.9020571	212.3502857	12.00171429	7	21.27219	-157.71772	0	0.547852	-5.2873101	0.0593509	0.0043282	-0.963346	876.4190063	0.310265	0	0	0	88.8567963	11.1431999	0.0407935	0.707062	0.223387	-0.176594	1.51485	8.9416399	4.4411502	36.3246994	2021.030029	HAN
HAN100	0	NA	NA	NA	1	21.27031	-157.72169	0	0.708687	-8.4623098	0	0	-0.672701	1200.959961	-0.902396	0	0	0	0.011276	99.9887009	-0.0024525	1.74E-04	5.89E-04	-0.706805	0.856867	8.5398798	2.17273	33.9953003	2146.030029	HAN
HAN116	2.759412602	119.3716	287.439	7.585	1	21.26929	-157.72652	0	1.11111	-11.0215998	0	0.785105	-0.945118	1392.420044	-3.7662599	0	0	0	0	100	0.0010572	0	0	-0.0724432	0.980042	8.1324596	3.2478099	33.730999	2628.600098	HAN
HAN121A	2.033927156	223.79046	105.9012	10.0508	5	21.27632	-157.72819	0	1.30872	-1.5766701	0.0241527	0.462188	-0.755985	612.4899902	-0.84889	34.6824989	0	27.4811993	29.3675003	8.46877	-0.0265566	1.04386	0.912054	0.0050494	2.9175999	10.7386999	9.2611399	37.9277	2528.300049	HAN
HAN124A	0	NA	NA	NA	1	21.27884	-157.72791	0	1.47017	-0.300155	0	0	0.535983	352.4219971	-4.0921998	0	0	91.064003	8.9359598	0	0.0015385	0	0.213128	-0.242233	0.122722	4.8405199	0.589722	18.4480991	2449.830078	HAN
HAN125	3.156720542	440.98068	148.3922	11.4368	5	21.27303	-157.73045	0	0.645375	-9.0973902	0.249024	0.356852	-0.934334	911.4069824	-0.0926707	0	0	0	0.241095	99.7589035	0.0195769	0	0.0099541	0.0742235	2.4913099	11.5148001	7.1581402	40.4384995	2684.979981	HAN
HAN126	26.02389519	518.03088	337.033	15.3292	5	21.27552	-157.73023	0	0.513987	-4.5553699	0.223315	-0.211423	-0.721518	697.6259766	-0.519284	12.2938995	0	0.0031666	51.9861984	35.7168007	0.0695399	0.0224395	0.583141	-0.642228	3.2234399	12.8739004	10.3951998	46.7826996	2644.120117	HAN
HAN129	8.39293784	221.9228	149.6087333	11.60546667	15	21.26138	-157.71263	0	1.1982	-5.8460398	0.340983	4.4239502	-0.892535	125.5199966	-0.465222	0	99.3515015	0	0.238493	0	-0.199025	0	0.0098769	-0.386909	3.30581	21.6646004	13.0437002	62.1722984	5001.080078	HAN
HAN151	39.47958619	295.981897	185.0367879	12.10593939	33	21.27303	-157.72059	0	0.437696	-4.9486499	0.126848	0.207792	-0.881777	1015.169983	-0.782851	0	0	0	54.7666016	45.2333984	-0.0032607	0.0890435	0.391865	-0.343668	2.6591899	12.8478003	7.7595201	45.6414986	2041.109985	HAN
HAN155	1.295978182	716.13425	160.752	12.5965	2	21.27171	-157.72153	0	1.3975199	-6.6212201	0.229993	0.409164	-0.684885	1137.73999	0.954399	0	0	0	4.2597198	95.740303	-0.0119661	0.0145234	0.0815525	-0.530627	2.2572899	10.5869999	8.0367899	40.1166	2113.219971	HAN
HAN159	14.90033016	409.4927556	165.9325	11.33744444	18	21.26995	-157.68828	0	0.237817	-24.0921993	-0.398873	0.505699	-0.274462	136.8690033	-0.615611	0	0.229506	0	0	0	0.300779	0	0.0076854	0.958091	10.8740997	49.7818985	13.4190998	75.6727982	7915.209961	HAN
HAN164A	0	NA	NA	NA	1	21.27986	-157.72303	0	0.36775	-0.367937	0	0	0.668332	241.9089966	9.9305801	0	0	99.5879974	0.412002	0	-0.0146685	0	0.0137903	0.32829	0.209833	1.31725	0.695001	6.10289	2207.090088	HAN
HAN165	0	NA	NA	NA	1	21.2648	-157.71297	0	1.7037899	-2.9867201	0.0075597	0.14795	-0.219954	151.8549957	2.5049701	0	0	14.9171	0	84.9433975	-0.0649433	0	0.231914	-0.730909	1.4948	9.6048098	5.4555898	35.4777985	3790.75	HAN
HAN172	0	NA	NA	NA	1	21.26968	-157.71786	0	0.722431	-5.3801498	4.86E-04	0.584098	-0.458421	811.5809937	1.12578	0	0	0	47.792099	52.207901	-0.0045333	1.88504	0.618691	-0.773203	1.01941	8.0015802	3.2304499	31.8693008	2105.030029	HAN
HAN176	0	NA	NA	NA	1	21.27378	-157.71299	0	1.04763	-1.27398	0	0.473975	0.39177	385.1579895	-2.1821301	0	2.95E-04	0.0403584	4.9328699	95.0264969	-0.0239442	0.300434	0.127423	0.876411	0.587757	7.0399799	2.5985301	26.6646004	2594.580078	HAN
HAN184	1.39252243	257.69445	119.0143333	14.62083333	6	21.27052	-157.71379	0	1.27636	-2.0992701	0.102011	0.547965	-0.154736	484.3179932	0.662322	0	0	0	0	100	-0.0086599	0	0	-0.84297	1.23647	8.6187601	5.21312	30.3402996	2603.350098	HAN
HAN186A	7.152546161	338.582175	236.788	8.53725	4	21.27514	-157.685	0	0.147082	-19.2262001	-0.234002	0.0651165	-0.769277	168.552002	0.204943	0	5.9436698	0	3.11148	90.9281006	0.315051	0.0337538	0.236786	0.637714	6.5429602	40.3510017	8.9868298	70.1876984	7994.509766	HAN
HAN198	0	NA	NA	NA	1	21.27859	-157.72907	0	1.00814	-0.419687	0	0	-0.836928	361.8999939	1.04198	0	0	94.6969986	5.3029799	0	-0.0077583	0.0735404	0.105492	-0.441088	0.284601	5.1022801	0.912967	20.8285999	2503.610107	HAN
HAN209	0	NA	NA	NA	1	21.26958	-157.72904	0	1.15311	-14.3276997	0	-0.238668	-0.416748	1317.109985	-2.6510799	0	0	0	44.8843994	55.1156006	0.0345838	0	0.466976	-0.28981	1.00227	6.7396498	2.37623	26.4374008	2712.51001	HAN
HAN225	0	NA	NA	NA	1	21.26692	-157.72267	0	0.345815	-11.3171997	0	0.0679661	-0.980548	1182.359985	-0.0751459	0	0	0	0	100	-0.004887	0	0	-0.0279686	0.947635	2.5420101	1.81189	9.2853003	2590.560059	HAN
HAN256	5.409063227	373.2453	182.4348	13.344	5	21.27007	-157.69499	1	0.785505	-6.2367401	0.171263	-0.088615	-0.895242	190.628006	-0.200759	0	66.1401978	0	33.8597984	0	0.0220806	1.5002	0.577967	0.278283	4.0332098	13.9278002	13.8425999	46.0904007	7107.330078	HAN
HAN262	16.02169929	291.3410167	169.4699167	9.472333333	12	21.27574	-157.71764	0	1.31392	-1.52695	0	0	-0.806168	811.1719971	-0.105964	0.0716787	0	2.0220399	0	97.9063034	-0.0078144	0	0.0552626	-0.0657914	0.581578	12.1068001	2.18098	42.4067001	2089.419922	HAN
HAN274	3.030298757	182.4842	171.83325	11.04375	4	21.27274	-157.71939	0	0.653517	-4.0546398	0.0880788	0.327307	-0.924425	1045.76001	0.32528	0	0	0	55.3644981	44.6355019	0.0379231	0.336825	0.510107	-0.193166	2.06938	10.7882996	4.2242999	41.5620995	2013.790039	HAN
HAN281B	54.7529389	599.7323941	213.0875294	9.939941176	17	21.27759	-157.68188	0	0.204119	-20.7381992	-0.290777	0.259532	-0.782544	152.8200073	-0.217269	0	3.99735	0	66.7036972	29.2724991	0.280588	0	0.433815	0.611009	6.7588	42.2022018	11.1590996	70.5271988	8057.120117	HAN
HAN283	12.85367263	358.305625	226.779125	14.596375	8	21.28106	-157.67654	0	0.752936	-11.0187998	0.441235	2.0513501	-0.895805	156.8890076	0.591474	0	0	0	80.3610001	19.5510998	0.0876557	0.1002	0.264141	0.431818	5.0005298	31.4281006	13.6905003	67.2699966	7943.370117	HAN
HAN327	13.74712747	322.672313	150.0359565	14.83373913	23	21.26641	-157.6932	1	0.548074	-6.8682599	1.0353	7.13307	0.835783	76.3248978	-0.411339	0	84.3411026	0	1.0489	0	-0.155293	0.0119531	0.029421	0.513185	9.3236704	33.9121017	21.5522995	69.0052032	7689.75	HAN
HAN329	45.16976467	288.65282	222.5704	12.25675	20	21.26861	-157.69549	1	1.44163	-4.4549799	0.761722	3.38082	-0.299088	26.3757	0.57587	0.696188	72.6279984	0	5.6547699	0.0207611	-0.0899419	0.981328	0.163547	0.166742	3.2200999	14.5303001	12.8212004	47.8750992	7193.27002	HAN
HAN332	4.267092195	259.665025	178.22425	13.78225	4	21.26831	-157.69414	1	0.777012	-11.8375998	-0.0238994	-0.705698	-0.649325	130.3070068	-0.884178	0	77.8016968	0	22.1982994	0	0.168029	9.3521004	0.44873	0.479721	5.5546498	22.1408005	16.0310001	57.4380989	7414.660156	HAN
HAN334	5.300517542	368.6580111	142.8474444	16.916	9	21.26944	-157.69407	1	0.847142	-8.9580498	0.304963	-0.0761853	-0.905143	179.2890015	-0.58145	0	52.3670998	0	47.6329002	0	0.125242	0.217512	0.590157	0.334993	5.1810398	19.8209	19.8295994	54.8003998	7314.790039	HAN
HAN401	27.15776404	343.602045	172.44335	14.5163	20	21.26776	-157.69327	1	0.724895	-15.7890997	0.0826765	-2.0345099	-0.266083	191.4629974	-0.484885	0	52.8928986	0	47.1071014	0	0.222865	1.27547	0.450138	0.922846	3.3724699	31.0023003	9.5551004	67.3937988	7573.459961	HAN
HAN402	31.50636322	462.1038875	238.98175	15.834375	8	21.26891	-157.69064	1	0.694653	-9.5954905	0.968459	6.7075601	-0.783633	65.0703964	1.8624901	0	39.6301003	0	0	0	0.0735954	0	0.43506	-0.593693	9.28514	49.7818985	19.0764999	75.6727982	7771.850098	HAN
HAN403	15.57908844	259.111	165.5898125	9.4725625	16	21.26826	-157.69071	1	0.171648	-18.7493	-0.0906214	0.563211	-0.980139	136.9889984	-0.378004	0	2.76248	0	0	0	0.115943	0	0.0637243	3.82E-04	5.5605402	49.7806015	6.4363599	75.6727982	7801.799805	HAN
HAN404	10.92308361	346.3209722	148.6612222	12.56044444	18	21.26598	-157.69231	1	0.763814	-10.2875004	1.1643	8.1443501	0.420145	83.8766022	0.881189	0	81.8664017	0	5.4467702	0	0.0127182	0.0153552	0.102676	0.867883	11.8891001	42.0792999	26.8707008	70.2229004	7798.229981	HAN
HAN405	7.949987477	519.5606556	167.1106667	16.17133333	9	21.26486	-157.69129	1	0.145952	-24.9782009	-0.253881	1.62082	-0.167941	120	0.388176	0	65.6386032	0	0	0	0.454101	0	0.473389	0.966313	15.9421997	44.3079987	26.2101994	70.3891983	7920.77002	HAN
HAN406	9.088060918	283.371075	132.1740833	11.6895	12	21.26825	-157.69164	1	0.588093	-17.7296009	0.300329	-0.664071	-0.912897	168.3009949	0.427235	0	49.3139992	0	18.3799	0	0.0483853	0.244953	0.589511	0.26916	4.5684299	36.6543999	7.74897	70.1000977	7714	HAN
HAN407	5.154884023	253.1219824	100.9598235	13.98547059	17	21.26706	-157.69274	1	0.671712	-17.0571995	0.088321	-0.8799	0.0093879	155.0820007	-0.185002	0	64.4567032	0	35.5433006	0	0.156356	0.0877528	0.448135	0.755045	4.9615302	32.0814018	10.4716997	68.5235977	7685.879883	HAN
HAN408	48.02902015	313.8068067	223.3356667	13.54546667	15	21.26739	-157.69442	1	0.514002	-8.2164497	0.31224	2.5892601	0.680628	81.5712967	-0.618214	0	96.8977966	0	0.39611	0	0.0028394	0.237029	0.0126468	0.647297	5.6573601	27.8736	12.7282	64.3276978	7465.680176	HAN
HAN409	2.505222381	223.3506	223.725	18.529	2	21.26684	-157.69414	1	0.592823	-5.2097201	0.713741	6.0908599	0.731799	66.547699	1.25761	0	86.367897	0	0.0055506	0	0.147365	0.181762	2.28E-04	0.674784	7.0623999	31.9046001	17.7061005	68.4483032	7552.049805	HAN
HAN410	15.84807527	286.7793722	146.5071667	17.60961111	18	21.26926	-157.69309	1	0.405263	-12.1522999	0.0420788	-0.926622	-0.873464	190.147995	-0.4579	0	19.8148994	0	80.1850967	0	0.128191	0.0137511	0.385797	0.483531	3.1914899	23.2217999	8.4189997	62.1264	7467.910156	HAN
HAN411	54.01859413	377.9956188	169.0505938	16.44475	32	21.27087	-157.69241	1	0.728963	-4.41119	0.359596	2.40873	-0.777704	51.1903992	-0.560043	0	67.4199982	0	1.68627	0	-0.0205985	0.060424	0.0616027	-0.613704	3.1069701	23.2360992	9.0220299	62.1400986	7418.729981	HAN
HAN412	9.123691959	285.2577895	121.2301053	14.97968421	19	21.26705	-157.69178	1	0.246443	-22.0387001	0.152455	-1.9966	-0.28837	200.9360046	-0.299542	0	23.0991993	0	64.0305023	0	0.05597	0.254413	0.50528	0.917618	3.6905301	33.2445984	5.63234	68.7249985	7775.939941	HAN
HAN413	10.43452529	278.978364	123.129	14.60232	25	21.26728	-157.69362	1	0.460896	-13.5834999	-0.0438477	-0.317187	0.561325	131.6629944	-1.29554	0	98.5912018	0	1.18457	0	0.190617	4.13E-04	0.0274503	0.813393	5.3781199	31.9986992	13.9162998	68.5062027	7574.02002	HAN
HAN414	11.41005634	468.58108	202.5408	13.5832	5	21.27057	-157.69415	1	1.10773	-5.0830302	0.126418	0.463286	-0.99257	209.973999	-2.4311199	0	83.7598038	0	16.2401009	0	-0.033873	3.19454	0.396184	0.0970956	2.1394401	18.8047009	8.1262102	52.5742989	7189.669922	HAN
HAN415	38.57817878	486.7756038	199.581	15.908	26	21.26544	-157.69191	1	0.371924	-10.1728001	1.55564	11.5206003	0.27622	72.1412964	0.466729	0	97.7556	0	0.149134	0	-0.0899577	0.0019892	0.007943	0.927991	11.2990999	44.3079987	24.8969002	70.3891983	7859	HAN
